# Supplementary material for: Heat stress at the bicellular stage inhibits sperm cell development and transport into pollen tubes
Source: Plant Physiol. 2024 Feb 15;195(3):2111–28. doi: 10.1093/plphys/kiae087 (PMC11213256; doi:10.1093/plphys/kiae087)
Supplement: kiae087_Supplementary_Data [file kiae087_supplementary_data.zip]

Archive with 2 entries (2 files):
- PP2023RA01437R1_Supplemental_Figures.pdf
- Supplemental Tables_HS Bicellular_Li_R1.xlsx
