# Supplementary material for: Heat stress at the bicellular stage inhibits sperm cell development and transport into pollen tubes
Source: Plant Physiol. 2024 Feb 15;195(3):2111–28. doi: 10.1093/plphys/kiae087 (PMC11213256; doi:10.1093/plphys/kiae087)
Supplement: kiae087_Supplementary_Data [file kiae087_supplementary_data.zip › Supplemental Tables_HS Bicellular_Li_R1.xlsx]

## Sheet: Supplemental Table S1
Supplemental Table S1. List of identified proteins involved in cytoskeletal organization.
Treatment	Mapped IDs	Gene Name;Gene Symbol;Persistent id;Orthologs	PANTHER Family/Subfamily	PANTHER Protein Class
Nonstressed	Zm00001d002413_P006	Villin-4;103645980;PTN002633487;orthologs	VILLIN-4 (PTHR11977:SF49)	non-motor actin binding protein(PC00165)
Nonstressed	Zm00001d003298_P001	Actin-7;ZEAMMB73_Zm00001d003298;PTN002631507;orthologs	ACTIN-4 (PTHR11937:SF411)	actin and actin related protein(PC00039)
Nonstressed	Zm00001d008215_P001	Gamma carbonic anhydrase 1 mitochondrial;103634649;PTN002660840;orthologs	OS01G0283100 PROTEIN (PTHR13061:SF61)	microtubule binding motor protein(PC00156)
Nonstressed	Zm00001d009738_P001	Tubulin gamma-2 chain;ZEAMMB73_Zm00001d009738;PTN007516190;orthologs	TUBULIN BETA CHAIN (PTHR11588:SF454)	tubulin(PC00228)
Nonstressed	Zm00001d011087_P001	Actin-7;103635981;PTN002631521;orthologs	ACTIN-2 (PTHR11937:SF427)	actin and actin related protein(PC00039)
Nonstressed	Zm00001d012525_P002	Protein MOR1;100280369;PTN002650779;orthologs	CYTOSKELETON-ASSOCIATED PROTEIN 5 (PTHR12609:SF0)	non-motor microtubule binding protein(PC00166)
Nonstressed	Zm00001d012556_P001	Tubulin beta chain;100382290;PTN002612547;orthologs	TUBULIN BETA-6 CHAIN (PTHR11588:SF407)	tubulin(PC00228)
Nonstressed	Zm00001d012773_P001	Profilin-3;PRO3;PTN002613813;orthologs	PROFILIN-A (PTHR11604:SF51)	non-motor actin binding protein(PC00165)
Nonstressed	Zm00001d022324_P001	Gamma carbonic anhydrase 2 mitochondrial;100382844;PTN002660837;orthologs	GAMMA CARBONIC ANHYDRASE 1, MITOCHONDRIAL (PTHR13061:SF50)	microtubule binding motor protein(PC00156)
Nonstressed	Zm00001d027295_P002	Tubulin beta chain;100273658;PTN002612577;orthologs	TUBULIN BETA-7 CHAIN (PTHR11588:SF301)	tubulin(PC00228)
Nonstressed	Zm00001d033850_P002	Tubulin alpha-1 chain;TUBA1;PTN002612649;orthologs	TUBULIN ALPHA-4 CHAIN (PTHR11588:SF239)	tubulin(PC00228)
Nonstressed	Zm00001d039904_P006	Protein SUPPRESSOR OF K(+) TRANSPORT GROWTH DEFECT 1;ZEAMMB73_Zm00001d039904;PTN002747831;orthologs	PROTEIN SUPPRESSOR OF K(+) TRANSPORT GROWTH DEFECT 1 (PTHR23074:SF159)	non-motor microtubule binding protein(PC00166)
Nonstressed	Zm00001d040515_P002	Gamma carbonic anhydrase 1 mitochondrial;100217184;PTN002660839;orthologs	OS01G0283100 PROTEIN (PTHR13061:SF61)	microtubule binding motor protein(PC00156)
Nonstressed	Zm00001d042084_P056	Villin-2;100273789;PTN002633500;orthologs	VILLIN-2 (PTHR11977:SF85)	non-motor actin binding protein(PC00165)
Nonstressed	Zm00001d042731_P001	Actin-7;100273396;PTN002631494;orthologs	ACTIN-7 (PTHR11937:SF408)	actin and actin related protein(PC00039)
Nonstressed	Zm00001d043093_P012	Protein MOR1;ZEAMMB73_Zm00001d043093;PTN002650783;orthologs	CYTOSKELETON-ASSOCIATED PROTEIN 5 (PTHR12609:SF0)	non-motor microtubule binding protein(PC00166)
Nonstressed	Zm00001d044815_P001	Protein BOBBER 1;100282404;PTN002643884;orthologs	NUCLEAR MIGRATION PROTEIN NUDC (PTHR12356:SF3)	microtubule or microtubule-binding cytoskeletal protein(PC00157)
Nonstressed	Zm00001d044819_P004	Myosin-9;103637828;PTN002662377;orthologs	MYOSIN-I HEAVY CHAIN (PTHR13140:SF792)	actin binding motor protein(PC00040)
Nonstressed	Zm00001d047770_P002	Uncharacterized protein;ZEAMMB73_Zm00001d047770;PTN002855017;orthologs	EXPRESSED PROTEIN (PTHR34121:SF2)	actin binding motor protein(PC00040)
Nonstressed	Zm00001d051688_P001	Fimbrin homolog1;100281499;PTN002717475;orthologs	FIMBRIN-5 (PTHR19961:SF79)	non-motor actin binding protein(PC00165)
Heatstressed	Zm00001d000256_P002	Uncharacterized protein;100193164;PTN002747238;orthologs	CALCIUM ION BINDING PROTEIN (PTHR23064:SF77)	actin or actin-binding cytoskeletal protein(PC00041)
Heatstressed	Zm00001d002413_P003	Villin-4;103645980;PTN002633487;orthologs	VILLIN-4 (PTHR11977:SF49)	non-motor actin binding protein(PC00165)
Heatstressed	Zm00001d012525_P030	Protein MOR1;100280369;PTN002650779;orthologs	CYTOSKELETON-ASSOCIATED PROTEIN 5 (PTHR12609:SF0)	non-motor microtubule binding protein(PC00166)
Heatstressed	Zm00001d012773_P002	Profilin-3;PRO3;PTN002613813;orthologs	PROFILIN-A (PTHR11604:SF51)	non-motor actin binding protein(PC00165)
Heatstressed	Zm00001d013367_P006	Tubulin alpha chain;100381303;PTN002612641;orthologs	TUBULIN ALPHA-2 CHAIN (PTHR11588:SF452)	tubulin(PC00228)
Heatstressed	Zm00001d014954_P001	Translationally controlled tumor1;ZEAMMB73_Zm00001d014954;PTN002633920;orthologs	TRANSLATIONALLY-CONTROLLED TUMOR PROTEIN (PTHR11991:SF0)	non-motor microtubule binding protein(PC00166)
Heatstressed	Zm00001d032480_P001	Actin-7;100381643;PTN002631514;orthologs	ACTIN-2 (PTHR11937:SF410)	actin and actin related protein(PC00039)
Heatstressed	Zm00001d039904_P007	Protein SUPPRESSOR OF K(+) TRANSPORT GROWTH DEFECT 1;ZEAMMB73_Zm00001d039904;PTN002747831;orthologs	PROTEIN SUPPRESSOR OF K(+) TRANSPORT GROWTH DEFECT 1 (PTHR23074:SF159)	non-motor microtubule binding protein(PC00166)
Heatstressed	Zm00001d042084_P090	Villin-2;100273789;PTN002633500;orthologs	VILLIN-2 (PTHR11977:SF85)	non-motor actin binding protein(PC00165)
Heatstressed	Zm00001d043093_P001	Protein MOR1;ZEAMMB73_Zm00001d043093;PTN002650783;orthologs	CYTOSKELETON-ASSOCIATED PROTEIN 5 (PTHR12609:SF0)	non-motor microtubule binding protein(PC00166)
Heatstressed	Zm00001d044819_P006	Myosin-9;103637828;PTN002662377;orthologs	MYOSIN-I HEAVY CHAIN (PTHR13140:SF792)	actin binding motor protein(PC00040)
Heatstressed	Zm00001d044903_P011	Kinesin-like protein KCA2;100384406;PTN002790812;orthologs	KINESIN-LIKE PROTEIN KIN-14A-RELATED (PTHR47972:SF22)	microtubule binding motor protein(PC00156)
Heatstressed	Zm00001d047770_P003	Uncharacterized protein;ZEAMMB73_Zm00001d047770;PTN002855017;orthologs	EXPRESSED PROTEIN (PTHR34121:SF2)	actin binding motor protein(PC00040)
Heatstressed	Zm00001d051388_P002	Actin-depolymerizing factor 7;ZEAMMB73_Zm00001d051388;PTN002629444;orthologs	COFILIN/ACTIN-DEPOLYMERIZING FACTOR HOMOLOG-RELATED (PTHR11913:SF12)	non-motor actin binding protein(PC00165)
Heatstressed	Zm00001d051688_P002	Fimbrin homolog1;100281499;PTN002717475;orthologs	FIMBRIN-5 (PTHR19961:SF79)	non-motor actin binding protein(PC00165)

## Sheet: Supplemental Table S2
Supplemental Table S2. Summary of sperm cell samples including number of cells per replicate, aligned pairs mapped unique and percentage of reads per trimmed reads. Alignment to the AGPv3 assembly using annotation release-5b+ (corresponding to Gramene AGPv3.27).
Sample	Cell No. per Replicate	All Reads after Trimming	Aligned Pairs Mapped Unique	% Mapped Reads per Trimmed Reads	Expressed Genes (TPM > 1)
NS1	~5000	15587232	12425977	0.7972	13185
NS2	~5000	18146211	14865424	0.8192
NS3	~5000	16928330	14419246	0.8518
HS1	~5000	17065915	14390189	0.8432	12840
HS2	~5000	16875839	14180669	0.8403
HS3	~5000	18695928	15768816	0.8434

## Sheet: Supplemental Table S3
Supplemental Table S3. Differentially expressed genes between non-stressed and heat stressed samples during the tetrad stage of pollen development.
GeneID	NS1TPM	NS2TPM	NS3TPM	HS1TPM	HS2TPM	HS3TPM	Base.mean	log2.FC.	StdErr	Wald.Stats	P.value	P.adj
Zm00001eb216660	0.188469	0.303969	0.829326	1.89271	2.63562	3.54974	63.2217	1.41093	0.318607	4.42843	9.49e-06	0.000535879
Zm00001eb378120	366.03	236.947	302.891	813.252	1252.6	765.673	1202.73	1.30076	0.19181	6.78148	1.19e-11	1.17e-08
Zm00001eb016560	0.725389	0.33609	0.922476	1.7752	2.96922	2.5381	81.2884	1.14824	0.30075	3.81793	0.000134577	0.00305727
Zm00001eb111820	2.40402	2.89505	3.30086	10.6846	7.9461	7.82374	116.27	1.11065	0.264352	4.20142	2.65e-05	0.00110051
Zm00001eb104540	0.77022	0.476729	1.27266	5.57223	1.19922	2.35382	170.799	1.09367	0.306428	3.56909	0.000358227	0.00577485
Zm00001eb181400	84.4991	113.343	120.37	281.445	311.251	230.385	1870	1.07419	0.16811	6.38981	1.66e-10	1.19e-07
Zm00001eb375820	0.696668	0.610063	1.18177	3.36393	2.86577	2.03608	73.9726	1.05474	0.298805	3.52985	0.000415788	0.00645207
Zm00001eb294550	2.27822	1.69835	2.55814	6.58832	10.6893	4.63982	77.5359	1.05125	0.300356	3.50001	0.000465234	0.00692682
Zm00001eb300280	12.4138	12.2183	9.68632	29.9563	32.7563	25.6994	515.269	1.05058	0.18464	5.68986	1.27e-08	4.13e-06
Zm00001eb290300	1.89473	1.32614	2.50702	6.46894	4.31646	6.32169	109.858	1.04523	0.276499	3.78025	0.000156673	0.00334704
Zm00001eb387370	3.77062	5.4483	6.61535	12.5965	19.3298	13.1304	157.828	1.03495	0.260125	3.97868	6.93e-05	0.00200101
Zm00001eb110740	5.36612	6.0003	5.17389	15.8813	19.163	14.8574	82.95	1.0348	0.280403	3.69039	0.000223907	0.0042839
Zm00001eb042780	65.4905	47.4092	55.2322	142.055	150.646	121.221	1846.44	1.03054	0.151262	6.81295	9.56e-12	1.08e-08
Zm00001eb393040	0.797677	0.918855	1.57572	4.97301	3.45957	2.25513	81.2219	1.01093	0.301978	3.34768	0.000814918	0.00982932
Zm00001eb111610	284.063	289.477	356.074	689.987	870.499	685.385	11530.6	1.01055	0.141376	7.14795	8.81e-13	1.74e-09
Zm00001eb357910	4.01864	2.29644	4.06516	8.29913	8.81445	10.0973	225.222	1.00748	0.233409	4.31637	1.59e-05	0.000762426
Zm00001eb234850	13.4239	13.778	16.2236	30.523	42.6129	35.4471	433.18	1.00577	0.1917	5.24656	1.55e-07	2.69e-05
Zm00001eb346260	0.500108	1.04764	0.81692	3.16756	2.01246	2.61793	64.9845	1.00482	0.304981	3.2947	0.000985282	0.011149
Zm00001eb346260	0.500108	1.04764	0.81692	3.16756	2.01246	2.61793	64.9845	1.00482	0.304981	3.2947	0.000985282	0.011149
Zm00001eb150840	24.1629	28.7411	28.8565	63.9791	78.8767	59.0784	623.131	1.00203	0.178553	5.61191	2e-08	5.44e-06
Zm00001eb241420	2.4758	1.30391	2.60081	7.64798	7.15731	4.75086	78.0971	0.992429	0.295997	3.35283	0.000799897	0.00973085
Zm00001eb241420	2.4758	1.30391	2.60081	7.64798	7.15731	4.75086	78.0971	0.992429	0.295997	3.35283	0.000799897	0.00973085
Zm00001eb120990	5.35638	6.22587	5.97497	17.7998	17.5848	13.5008	105.212	0.991655	0.266278	3.72414	0.000195982	0.00388173
Zm00001eb321050	1.63262	0.601294	1.81896	3.97642	3.25913	4.42066	142.787	0.990343	0.281183	3.52206	0.00042821	0.00655453
Zm00001eb274300	3.06983	3.91736	3.2763	5.82887	13.6275	10.2488	118.972	0.986385	0.281703	3.50151	0.000462625	0.00692007
Zm00001eb203990	14.3357	11.0548	15.0369	32.5297	35.2989	31.6433	324.517	0.981529	0.196438	4.99665	5.83e-07	7.02e-05
Zm00001eb033670	210.059	213.201	231.422	549.605	559.03	435.706	6418.65	0.981227	0.135169	7.25928	3.89e-13	1.02e-09
Zm00001eb327930	1911.86	2366.51	2100.67	4890.88	5960.49	4325.92	40814.5	0.980071	0.14739	6.6495	2.94e-11	2.32e-08
Zm00001eb355810	2.58766	1.96918	2.64571	3.75699	9.91748	7.17549	119.81	0.978535	0.285575	3.42654	0.000611332	0.00823783
Zm00001eb381720	1.27031	2.3705	3.11472	5.98471	5.9241	7.67894	106.77	0.97788	0.285155	3.42929	0.000605155	0.00823783
Zm00001eb041840	1.03702	0.400846	0.170308	1.53451	1.82569	2.11385	91.3726	0.970408	0.3144	3.08654	0.00202501	0.0177495
Zm00001eb329400	8.65343	9.53446	10.3709	27.7122	22.9611	19.1565	426.69	0.970399	0.194423	4.99116	6e-07	7.06e-05
Zm00001eb394270	7.33766	8.17931	7.85569	16.1637	21.4575	19.1864	391.426	0.967331	0.191448	5.05271	4.36e-07	5.66e-05
Zm00001eb068270	1.65408	1.51296	1.4905	3.69515	7.02634	3.0673	89.2902	0.960863	0.294245	3.26552	0.00109262	0.011966
Zm00001eb061990	14.3531	13.3286	12.4659	33.4091	29.7991	30.9666	895.414	0.960452	0.151974	6.31984	2.62e-10	1.72e-07
Zm00001eb220050	18.4262	15.5663	19.4286	39.788	49.3652	37.3485	745.635	0.960366	0.169233	5.6748	1.39e-08	4.21e-06
Zm00001eb108060	0.734478	0.957616	1.21902	3.47912	2.20594	3.06473	67.181	0.953591	0.299301	3.18606	0.00144223	0.0143008
Zm00001eb156370	1.79775	1.47052	3.30801	5.69208	7.874	5.98421	74.2926	0.945094	0.29935	3.15716	0.00159315	0.0152784
Zm00001eb289460	27.4369	32.6249	27.296	55.3551	90.0925	66.2247	459.246	0.944501	0.204692	4.61426	3.95e-06	0.000282212
Zm00001eb211460	2.3937	1.39214	1.69653	4.78627	5.52491	4.5291	95.7989	0.942033	0.276042	3.41265	0.000643344	0.00855224
Zm00001eb425240	49.1435	48.0764	53.1487	104.059	121.34	118.02	2158.67	0.938774	0.134073	7.00197	2.52e-12	3.98e-09
Zm00001eb044540	5.25004	8.26709	5.18344	16.23	16.6811	13.7996	251.571	0.936695	0.231816	4.04068	5.33e-05	0.00167388
Zm00001eb314230	614.771	531.439	550.972	1226.27	1289.18	1306.45	27048.1	0.931096	0.11576	8.04331	8.74e-16	6.89e-12
Zm00001eb363610	1.93345	2.09425	1.37762	4.89847	5.50612	4.5381	81.4709	0.928243	0.284586	3.26173	0.00110735	0.0120147
Zm00001eb188700	0.964337	1.77698	1.81175	2.98776	4.25319	5.08303	120.498	0.92498	0.279022	3.31508	0.000916169	0.0106052
Zm00001eb188700	0.964337	1.77698	1.81175	2.98776	4.25319	5.08303	120.498	0.92498	0.279022	3.31508	0.000916169	0.0106052
Zm00001eb222610	11.6751	20.8943	21.0546	45.9633	40.3172	42.0049	641.019	0.924387	0.20571	4.49365	7e-06	0.000418109
Zm00001eb275510	21.9218	32.8227	28.6832	62.4529	78.07	56.7148	624.274	0.922064	0.194615	4.73788	2.16e-06	0.000171966
Zm00001eb208370	46.8869	59.6	57.7847	133.194	124.574	116.415	1546.89	0.917344	0.152184	6.02786	1.66e-09	7.28e-07
Zm00001eb086500	2.07992	2.39207	1.85208	4.81639	6.25985	4.9087	135.556	0.915033	0.252517	3.62365	0.000290474	0.00501052
Zm00001eb320860	1.10548	2.00018	1.90114	3.75774	3.85451	5.1902	161.062	0.911477	0.259417	3.51356	0.000442147	0.0066771
Zm00001eb257490	2.65817	4.7575	4.40961	7.79512	12.2392	9.86735	189.738	0.910098	0.254058	3.58225	0.000340648	0.00559443
Zm00001eb392330	3.00336	2.38321	5.06599	8.5347	8.63142	8.66005	210.126	0.909959	0.24571	3.70338	0.000212743	0.00414088
Zm00001eb430330	79.2432	78.7611	76.3517	175.234	172.22	173.973	3986.48	0.909477	0.120667	7.53707	4.81e-14	1.89e-10
Zm00001eb430330	79.2432	78.7611	76.3517	175.234	172.22	173.973	3986.48	0.909477	0.120667	7.53707	4.81e-14	1.89e-10
Zm00001eb430330	79.2432	78.7611	76.3517	175.234	172.22	173.973	3986.48	0.909477	0.120667	7.53707	4.81e-14	1.89e-10
Zm00001eb430330	79.2432	78.7611	76.3517	175.234	172.22	173.973	3986.48	0.909477	0.120667	7.53707	4.81e-14	1.89e-10
Zm00001eb280680	4.01653	3.60168	6.59644	15.1938	11.8576	8.90551	179.475	0.906996	0.258467	3.50914	0.000449555	0.00676306
Zm00001eb247790	3.05469	2.51114	2.5083	9.21211	8.63194	4.36236	93.4434	0.905413	0.288836	3.13469	0.00172034	0.0160562
Zm00001eb395500	34.5185	37.6064	40.7384	64.8612	102.531	89.7262	1132.07	0.900069	0.175686	5.12316	3e-07	4.39e-05
Zm00001eb011530	7.53829	9.00339	8.44462	21.0547	20.8893	16.4078	313.837	0.8995	0.203277	4.425	9.64e-06	0.000538374
Zm00001eb006260	1.78848	2.24211	3.9608	8.13248	9.58117	6.46452	57.4026	0.898569	0.309412	2.90412	0.00368293	0.0265981
Zm00001eb287640	1.0109	0.569447	1.50573	3.10963	2.65773	2.42219	108.596	0.895667	0.283885	3.15503	0.0016048	0.0153714
Zm00001eb287640	1.0109	0.569447	1.50573	3.10963	2.65773	2.42219	108.596	0.895667	0.283885	3.15503	0.0016048	0.0153714
Zm00001eb172100	6.92433	8.28667	5.908	17.7041	17.099	14.4141	358.202	0.894563	0.203026	4.40615	1.05e-05	0.000573079
Zm00001eb063580	26.8743	27.5629	24.765	58.8588	70.0951	50.7252	679.427	0.894524	0.173863	5.14499	2.68e-07	4.06e-05
Zm00001eb159040	4.57463	3.19778	4.78104	7.95548	10.5781	11.1267	235.742	0.89004	0.226506	3.92943	8.51e-05	0.00224205
Zm00001eb206250	3.01888	3.36837	6.0024	10.7864	10.5528	9.06068	192.294	0.888389	0.250672	3.54403	0.000394059	0.00617568
Zm00001eb104870	145.909	189.178	173.365	402.429	389.504	335.978	6356.71	0.886741	0.144161	6.15104	7.7e-10	4.05e-07
Zm00001eb210660	85.845	98.3763	72.0026	193.977	217.747	163.987	1556.91	0.886082	0.166125	5.33383	9.62e-08	1.94e-05
Zm00001eb099610	15.8122	14.1718	20.1503	44.6617	49.3347	25.5397	315.48	0.886073	0.233147	3.80049	0.00014441	0.0031836
Zm00001eb110450	10.7244	10.6183	9.30307	22.822	22.81	23.5159	442.141	0.885377	0.177243	4.99528	5.88e-07	7.02e-05
Zm00001eb378840	3.63939	2.75501	3.09753	5.69085	16.0761	5.10488	110.76	0.883185	0.302151	2.92299	0.00346685	0.0256371
Zm00001eb059510	133.944	134.987	122.355	308.931	345.425	222.671	1230.75	0.880859	0.171162	5.14634	2.66e-07	4.06e-05
Zm00001eb296460	3.85453	7.43551	6.68474	13.5958	12.3733	17.8044	235.477	0.879928	0.246899	3.56391	0.000365368	0.00583703
Zm00001eb123730	28.7327	33.3725	33.0571	79.0615	67.6166	65.9694	668.865	0.879155	0.167893	5.2364	1.64e-07	2.69e-05
Zm00001eb358440	46.7489	41.6606	41.4787	85.6916	107.321	91.7558	2197.82	0.878266	0.140412	6.25493	3.98e-10	2.24e-07
Zm00001eb426580	1.29985	2.10019	2.65378	4.69688	6.70347	4.73411	92.6329	0.877407	0.287742	3.04928	0.00229388	0.0192873
Zm00001eb414640	4.32813	2.96657	3.38081	9.58606	10.3188	7.30751	98.1896	0.877333	0.273609	3.20652	0.00134349	0.0136655
Zm00001eb335710	57.8203	60.9434	64.0357	128.734	144.514	125.822	2935.2	0.876885	0.131013	6.69311	2.18e-11	1.91e-08
Zm00001eb170340	1.30594	0.681862	1.04043	1.65813	2.66233	3.62442	115.303	0.876223	0.285291	3.07133	0.00213111	0.0184408
Zm00001eb020680	17.4663	28.7393	21.2646	46.6572	55.3086	53.1016	524.156	0.875914	0.201654	4.34366	1.4e-05	0.000694747
Zm00001eb300710	0.965597	1.36476	1.18159	3.86097	2.50323	3.08232	74.4676	0.870617	0.291635	2.98529	0.00283306	0.0224002
Zm00001eb018690	19.5688	15.3735	17.8363	41.2996	44.1422	34.1364	306.161	0.867138	0.201573	4.30186	1.69e-05	0.000785383
Zm00001eb153090	3.42306	3.45405	3.25942	7.35833	6.92158	8.96497	238.046	0.866871	0.214154	4.04788	5.17e-05	0.00164951
Zm00001eb289450	4.26605	4.20371	5.73695	12.6725	9.24809	11.9443	163.425	0.866551	0.243114	3.56438	0.000364722	0.00583703
Zm00001eb322310	8.25364	4.59064	7.8198	20.005	14.2192	12.9725	497.948	0.864152	0.215465	4.01065	6.06e-05	0.00180808
Zm00001eb006690	63.4245	75.3453	82.3028	211.415	194.656	99.8742	1045.47	0.863781	0.211027	4.09322	4.25e-05	0.00146449
Zm00001eb006690	63.4245	75.3453	82.3028	211.415	194.656	99.8742	1045.47	0.863781	0.211027	4.09322	4.25e-05	0.00146449
Zm00001eb252570	15.8662	21.1716	18.9641	46.393	44.69	34.6541	560.798	0.863372	0.188423	4.58209	4.6e-06	0.000312842
Zm00001eb098860	2.67458	1.4901	3.54631	4.39117	7.13815	9.32097	92.376	0.862658	0.2978	2.89677	0.00377027	0.0268968
Zm00001eb072850	113.673	99.6105	81.0616	239.595	290.228	141.724	896.024	0.862654	0.209789	4.112	3.92e-05	0.00138039
Zm00001eb170360	5.15193	3.1998	2.23684	9.0001	8.60226	7.91736	194.571	0.860189	0.254415	3.38104	0.000722108	0.00915173
Zm00001eb427470	3.31715	1.49475	4.89655	9.35126	7.91165	8.00825	110.86	0.855595	0.290366	2.94661	0.00321277	0.0243467
Zm00001eb376150	183.287	235.874	181.37	451.073	550.052	329.689	2765.36	0.855012	0.178723	4.78401	1.72e-06	0.000147235
Zm00001eb269650	163.949	236.506	233.949	485.771	567.047	351.698	3549.15	0.853915	0.179965	4.74489	2.09e-06	0.000168444
Zm00001eb294660	33.7113	36.3371	37.7597	76.546	82.8151	74.5095	884.086	0.853776	0.151808	5.62404	1.87e-08	5.25e-06
Zm00001eb327760	0.765813	0.735176	0.673922	1.91094	1.35984	2.18813	96.3924	0.852174	0.275851	3.08925	0.0020066	0.0176738
Zm00001eb363960	14.3865	17.1237	16.4524	40.736	33.3034	32.0218	509.876	0.851418	0.18179	4.68351	2.82e-06	0.000209717
Zm00001eb009540	7.54125	9.47082	8.84734	17.2254	23.0369	18.3418	287.013	0.850093	0.211209	4.02489	5.7e-05	0.00174164
Zm00001eb111700	46.9426	54.7726	61.3035	110.03	129.842	111.928	1995.51	0.848688	0.149288	5.68492	1.31e-08	4.13e-06
Zm00001eb329480	5.02512	3.73374	4.18066	11.0376	11.8675	7.53473	165.447	0.846226	0.246551	3.43226	0.000598583	0.00821096
Zm00001eb329530	9.18089	6.55606	8.22516	15.3671	20.681	20.3642	141.913	0.84405	0.249706	3.38017	0.000724402	0.00916606
Zm00001eb329530	9.18089	6.55606	8.22516	15.3671	20.681	20.3642	141.913	0.84405	0.249706	3.38017	0.000724402	0.00916606
Zm00001eb216420	16.7552	16.5584	18.7541	47.2316	33.141	32.9264	979.77	0.842354	0.171807	4.9029	9.44e-07	9.85e-05
Zm00001eb110630	18.5512	8.97951	13.7054	30.3862	34.5933	27.4375	442.052	0.84178	0.215552	3.90523	9.41e-05	0.00238244
Zm00001eb063130	3.49144	1.42791	2.41065	6.07845	6.30047	5.11246	171.187	0.841547	0.260713	3.22786	0.00124718	0.0129875
Zm00001eb235370	5.90617	9.16674	7.12234	21.084	18.8915	19.8411	62.1532	0.841421	0.298513	2.81871	0.00482177	0.0312069
Zm00001eb313160	53.4327	39.1993	46.9203	95.4898	112.936	90.2169	1955.53	0.841142	0.150074	5.60485	2.08e-08	5.48e-06
Zm00001eb057490	2.21803	1.86209	2.81247	7.63721	4.70333	3.87207	218.406	0.840474	0.250219	3.35895	0.000782378	0.00954719
Zm00001eb433860	13.2915	10.6574	11.315	28.3714	27.1061	22.6352	310.964	0.839617	0.19946	4.20945	2.56e-05	0.00106967
Zm00001eb218920	2.1215	1.19436	3.86558	4.88581	7.38292	6.38777	111.312	0.8396	0.293572	2.85994	0.00423719	0.0288712
Zm00001eb218920	2.1215	1.19436	3.86558	4.88581	7.38292	6.38777	111.312	0.8396	0.293572	2.85994	0.00423719	0.0288712
Zm00001eb218920	2.1215	1.19436	3.86558	4.88581	7.38292	6.38777	111.312	0.8396	0.293572	2.85994	0.00423719	0.0288712
Zm00001eb257400	6.06414	8.83891	11.9756	21.0399	18.7965	19.9822	697.563	0.839261	0.202933	4.13566	3.54e-05	0.0013003
Zm00001eb358060	12.5024	9.76552	9.31638	18.8335	33.1263	19.7486	356.074	0.838627	0.225136	3.72498	0.000195328	0.00387851
Zm00001eb009570	136.984	124.689	130.223	266.453	316.885	245.932	5254.73	0.833769	0.133172	6.26084	3.83e-10	2.24e-07
Zm00001eb246990	5.75702	7.3069	5.39738	16.9382	12.0002	12.1356	436.521	0.83322	0.20479	4.06866	4.73e-05	0.00155961
Zm00001eb246120	24.6166	25.7653	31.0572	58.0203	60.6174	55.0654	1072.78	0.831873	0.152121	5.46849	4.54e-08	1.08e-05
Zm00001eb106080	2.70705	5.0404	5.63622	15.9047	8.81568	13.4703	57.8296	0.831508	0.310679	2.67642	0.00744123	0.0411139
Zm00001eb161560	258.781	227.149	246.319	545.12	569.85	433.72	5209.64	0.831434	0.136567	6.08811	1.14e-09	5.3e-07
Zm00001eb068880	4.57858	2.47521	2.95276	7.6087	5.95286	9.06889	313.418	0.830944	0.230404	3.60647	0.00031039	0.00529611
Zm00001eb393450	11.0225	8.97417	12.3088	24.0184	29.1045	19.9374	215.45	0.830568	0.227871	3.64491	0.000267485	0.00477055
Zm00001eb223330	5.93074	4.89248	5.28375	16.6165	7.91972	13.486	176.422	0.829848	0.256676	3.23306	0.00122474	0.0127876
Zm00001eb200530	40.7158	37.9275	39.8267	88.6162	93.1776	70.7551	1045.01	0.827761	0.15601	5.30582	1.12e-07	2.19e-05
Zm00001eb399340	610.273	601.444	663.994	1374.21	1372.03	1178.98	27607.9	0.8249	0.121003	6.81717	9.29e-12	1.08e-08
Zm00001eb072330	3.66763	1.78039	3.3915	6.99667	6.87948	6.43912	185.756	0.824537	0.248087	3.32359	0.000888683	0.010355
Zm00001eb108820	9.79283	9.48027	16.1904	24.6948	30.5505	24.2128	293.878	0.823933	0.22524	3.65803	0.000254162	0.00465944
Zm00001eb420700	10.8885	12.7868	13.5114	34.6063	26.5233	21.8692	295.222	0.823027	0.217566	3.78289	0.000155019	0.00332974
Zm00001eb382170	0.573262	1.85572	1.40643	3.20562	2.59695	4.31412	113.041	0.823001	0.297373	2.76757	0.00564757	0.034564
Zm00001eb074510	27.4785	35.1235	34.3682	75.3745	65.1653	67.6541	703.594	0.822443	0.170843	4.81404	1.48e-06	0.000132498
Zm00001eb016660	1.04995	0.750354	0.566105	1.17461	1.82818	3.762	69.6656	0.819405	0.313705	2.61203	0.00900065	0.0462289
Zm00001eb127880	3.42999	3.55689	3.67444	9.05019	5.03356	9.78083	364.144	0.819158	0.224897	3.64237	0.00027014	0.00478025
Zm00001eb127880	3.42999	3.55689	3.67444	9.05019	5.03356	9.78083	364.144	0.819158	0.224897	3.64237	0.00027014	0.00478025
Zm00001eb212180	113.344	136.016	149.909	304.077	288.951	271.453	397.77	0.818594	0.189036	4.33035	1.49e-05	0.000733479
Zm00001eb409100	165.691	165.654	144.682	271.766	433.161	324.195	678.125	0.81774	0.188108	4.34719	1.38e-05	0.000694747
Zm00001eb368020	118.454	146.921	156.155	370.6	302.393	230.671	1754.17	0.816265	0.17613	4.63444	3.58e-06	0.000261235
Zm00001eb368020	118.454	146.921	156.155	370.6	302.393	230.671	1754.17	0.816265	0.17613	4.63444	3.58e-06	0.000261235
Zm00001eb067910	11.21	12.683	14.0152	27.9587	31.7166	25.2742	190.625	0.816135	0.22746	3.58804	0.000333179	0.00549466
Zm00001eb323780	26.8059	36.096	37.9697	74.2875	84.4714	59.4325	684.392	0.815428	0.189083	4.31254	1.61e-05	0.000766418
Zm00001eb253760	773.819	994.119	1101.13	2178.53	1976.24	1875.56	18030.4	0.813536	0.146202	5.56446	2.63e-08	6.69e-06
Zm00001eb217860	12.4146	15.1765	17.3373	34.5981	35.5162	27.4927	405.218	0.813498	0.197698	4.11485	3.87e-05	0.00137576
Zm00001eb254590	12.1719	9.71542	9.46129	24.0943	23.5785	19.2833	557.733	0.812973	0.178494	4.55463	5.25e-06	0.000339085
Zm00001eb427800	4.95512	4.25134	7.03065	13.3238	12.1153	10.1025	352.716	0.812123	0.211593	3.83814	0.000123968	0.00287425
Zm00001eb218410	1.91102	1.57234	1.02818	3.68554	3.28373	3.91409	103.336	0.812058	0.275631	2.94617	0.00321731	0.0243467
Zm00001eb218410	1.91102	1.57234	1.02818	3.68554	3.28373	3.91409	103.336	0.812058	0.275631	2.94617	0.00321731	0.0243467
Zm00001eb218410	1.91102	1.57234	1.02818	3.68554	3.28373	3.91409	103.336	0.812058	0.275631	2.94617	0.00321731	0.0243467
Zm00001eb410730	150.269	209.022	171.152	383.739	425.762	318.549	2117.41	0.811693	0.165748	4.89716	9.72e-07	9.85e-05
Zm00001eb302200	8.2004	6.97201	8.89513	20.1033	15.233	16.513	385.461	0.811569	0.192529	4.21531	2.49e-05	0.00105715
Zm00001eb174450	9.60741	9.53186	8.20312	20.5506	19.5271	18.1847	481.412	0.808938	0.176199	4.59104	4.41e-06	0.000302323
Zm00001eb403860	70.5009	77.1329	66.751	187.678	149.411	119.796	1006.97	0.807481	0.17702	4.56154	5.08e-06	0.000330831
Zm00001eb319110	2.44176	0.980505	1.04611	3.18835	3.77716	4.65238	80.9755	0.807325	0.301363	2.67891	0.00738624	0.0409752
Zm00001eb398620	34.6651	43.6927	36.7922	85.442	82.158	74.6519	1451.65	0.807042	0.153796	5.2475	1.54e-07	2.69e-05
Zm00001eb402560	34.5173	32.6201	36.5269	64.5895	75.3336	75.541	1476.26	0.805107	0.140892	5.71435	1.1e-08	3.95e-06
Zm00001eb398020	17.1218	10.6743	17.0351	37.0518	32.0021	31.1957	183.76	0.804966	0.237156	3.39425	0.000688166	0.00882084
Zm00001eb348110	61.5531	64.8331	69.1796	146.297	128.799	129.898	2775.09	0.803592	0.131624	6.10521	1.03e-09	5.06e-07
Zm00001eb323940	9.49266	9.16855	12.9251	24.6256	21.542	20.9679	529.827	0.801956	0.183541	4.36935	1.25e-05	0.000643325
Zm00001eb256690	4.1704	2.87018	4.95498	8.19156	7.91606	10.5778	208.836	0.801425	0.236754	3.38506	0.000711628	0.00906263
Zm00001eb225840	4.43355	4.50934	3.9258	9.33779	11.338	8.81222	126.386	0.800536	0.252828	3.16633	0.00154375	0.0150612
Zm00001eb321360	5.97694	4.2051	5.16973	8.68157	13.0542	11.768	273.331	0.800403	0.219766	3.64207	0.000270454	0.00478025
Zm00001eb378250	466.003	695.375	543.346	1231.88	1409.7	962.408	10383.1	0.798591	0.170434	4.68562	2.79e-06	0.000209544
Zm00001eb246940	10.0731	7.93374	11.5481	24.0657	20.7608	19.5974	231.381	0.79761	0.218985	3.6423	0.000270213	0.00478025
Zm00001eb246940	10.0731	7.93374	11.5481	24.0657	20.7608	19.5974	231.381	0.79761	0.218985	3.6423	0.000270213	0.00478025
Zm00001eb153470	5.62922	6.68455	6.57238	13.5354	14.7981	14.2307	139.198	0.79657	0.243939	3.26544	0.00109293	0.011966
Zm00001eb374120	5.79033	7.07531	5.57777	12.0788	15.9234	12.089	301.336	0.796485	0.211356	3.76844	0.000164269	0.0034581
Zm00001eb432550	1.67579	2.4887	2.25857	5.11346	5.19049	5.23224	84.5153	0.796468	0.280326	2.84122	0.0044941	0.0298176
Zm00001eb162370	9.1401	8.39966	9.57393	24.8253	18.6698	14.4938	533.422	0.794593	0.197768	4.01779	5.87e-05	0.00177429
Zm00001eb212670	21.1949	23.4373	29.1184	48.3357	63.114	45.1184	553.452	0.792832	0.1905	4.16184	3.16e-05	0.00122589
Zm00001eb320420	3.30601	6.31002	7.85886	16.5586	11.7597	11.393	287.9	0.79225	0.250649	3.16079	0.0015734	0.0151627
Zm00001eb050240	11.426	10.5076	11.5426	24.4859	22.5921	22.2541	722.845	0.79066	0.154332	5.12312	3.01e-07	4.39e-05
Zm00001eb094000	32.1502	34.323	30.3648	73.443	65.6527	61.3943	1185.44	0.790619	0.150144	5.26574	1.4e-07	2.62e-05
Zm00001eb186820	23.8521	22.1047	21.7506	42.4486	53.2583	46.3501	482.69	0.790347	0.176897	4.46785	7.9e-06	0.000468306
Zm00001eb129310	8.79485	5.52304	6.59102	13.3359	22.3223	16.2783	75.6377	0.790057	0.292936	2.69703	0.00699618	0.0395452
Zm00001eb004630	4.10987	8.38829	7.99082	14.5591	19.4533	13.511	173.698	0.789875	0.262824	3.00533	0.00265291	0.0214711
Zm00001eb128110	21.6278	18.6319	20.302	39.319	51.1096	36.1236	727.698	0.788822	0.173293	4.55195	5.32e-06	0.000340646
Zm00001eb057840	2.29537	1.04199	1.81197	4.15826	3.54201	4.10059	137.303	0.785707	0.264849	2.96663	0.00301084	0.0233618
Zm00001eb432790	7.01126	7.93865	7.47792	19.6283	12.6843	16.5485	224.103	0.782767	0.227143	3.44614	0.000568649	0.00789085
Zm00001eb274710	34.5332	55.471	47.1049	86.0668	108.174	93.947	1293.7	0.782463	0.181062	4.32152	1.55e-05	0.000754028
Zm00001eb360710	146.4	173.922	153.651	316.881	351.101	301.097	5290.85	0.781073	0.135987	5.74374	9.26e-09	3.48e-06
Zm00001eb364660	1021.17	1143.15	956.046	1998.68	2615.75	1817.27	5162.57	0.779916	0.154799	5.03825	4.7e-07	5.97e-05
Zm00001eb403220	18.4407	22.3428	24.6666	40.0498	48.4078	47.9148	630.629	0.779763	0.177047	4.40427	1.06e-05	0.000573079
Zm00001eb431300	4.58968	2.15282	3.71636	6.90951	7.73879	8.54721	189.972	0.77967	0.248953	3.13179	0.00173744	0.0161688
Zm00001eb095560	1.70411	1.34709	2.21174	2.70829	3.95607	5.95829	105.854	0.778796	0.286351	2.71972	0.00653369	0.0378436
Zm00001eb095560	1.70411	1.34709	2.21174	2.70829	3.95607	5.95829	105.854	0.778796	0.286351	2.71972	0.00653369	0.0378436
Zm00001eb236520	3.35892	4.37522	5.12804	15.1266	8.0544	9.63409	67.7614	0.777582	0.301263	2.58108	0.00984932	0.0491548
Zm00001eb074810	52.6013	59.462	58.5286	93.4416	132.96	125.188	1584.77	0.777245	0.161184	4.82209	1.42e-06	0.000131747
Zm00001eb325940	9.96914	8.6107	9.5452	23.8898	16.5731	18.3083	512	0.776882	0.185502	4.188	2.81e-05	0.00114947
Zm00001eb353280	9.48815	6.55745	7.11773	16.6328	13.3309	18.3768	593.128	0.776819	0.188049	4.13093	3.61e-05	0.00131251
Zm00001eb013190	9.00475	9.87729	9.94121	24.3908	29.8017	12.1724	173.221	0.776712	0.266607	2.91332	0.00357603	0.0260535
Zm00001eb013190	9.00475	9.87729	9.94121	24.3908	29.8017	12.1724	173.221	0.776712	0.266607	2.91332	0.00357603	0.0260535
Zm00001eb149250	19.028	18.9582	20.6286	51.5086	33.306	37.2621	781.612	0.77613	0.180131	4.30869	1.64e-05	0.000769717
Zm00001eb110750	162.23	180.373	209.817	420.471	413.962	301.841	2127.59	0.774906	0.160893	4.81629	1.46e-06	0.000132498
Zm00001eb390200	1.6438	1.88775	1.93689	4.02277	3.65689	4.79132	106.102	0.771958	0.264537	2.91815	0.0035212	0.0258451
Zm00001eb066360	5.26327	5.48414	6.55668	15.4569	10.9868	10.3083	335.621	0.771562	0.209914	3.67561	0.000237284	0.00444302
Zm00001eb373090	43.6966	51.9984	70.9021	125.616	114.972	103.196	1404.85	0.770296	0.174125	4.4238	9.7e-06	0.000538374
Zm00001eb301680	5.57219	4.266	4.25208	11.1715	11.921	8.65409	119.611	0.76974	0.25978	2.96304	0.00304614	0.0235188
Zm00001eb213720	3.73962	3.36115	5.12317	11.1588	9.46406	6.64258	158.466	0.767891	0.255031	3.01098	0.0026041	0.0211698
Zm00001eb038430	23.2715	21.3932	26.6161	42.3126	50.651	51.8933	1086.15	0.766453	0.154778	4.95196	7.35e-07	7.93e-05
Zm00001eb200870	1.59037	1.80039	3.08057	5.12146	3.36377	6.68917	126.8	0.766151	0.281534	2.72134	0.0065018	0.037742
Zm00001eb137500	43.6475	51.8624	42.9923	90.3915	128.833	70.7838	961.573	0.765394	0.195699	3.91107	9.19e-05	0.00235946
Zm00001eb133740	99.3573	135.622	119.355	267.625	240.488	215.093	3381.91	0.76528	0.154351	4.95806	7.12e-07	7.93e-05
Zm00001eb182460	9.42773	9.12315	12.5423	26.2344	22.9254	17.5088	236.792	0.764669	0.226688	3.37322	0.000742951	0.00929633
Zm00001eb365740	6.31775	5.43167	5.96106	13.1309	9.07463	14.6921	493.139	0.763815	0.197051	3.87623	0.000106088	0.00258914
Zm00001eb124480	15.3649	20.6121	28.2518	45.1539	52.02	39.3846	380.251	0.763704	0.218066	3.50217	0.000461479	0.00691604
Zm00001eb424350	2.95467	7.8715	6.32587	17.4215	13.8483	9.81601	140.171	0.763389	0.285414	2.67467	0.00748023	0.0411964
Zm00001eb242810	7.07281	2.4837	7.98465	13.7128	17.9679	10.291	125.496	0.762629	0.292245	2.60955	0.00906602	0.0464368
Zm00001eb378460	3.78134	3.74177	4.87587	10.8496	7.10433	8.82265	200.984	0.762319	0.234273	3.25398	0.001138	0.0122052
Zm00001eb134530	2.71262	1.87554	2.8013	5.16836	5.79131	5.07001	158.182	0.761903	0.24086	3.16327	0.00156009	0.0151232
Zm00001eb354720	7.11309	4.5514	8.35249	16.282	14.5205	11.54	346.971	0.761292	0.219936	3.46143	0.000537311	0.00761802
Zm00001eb428610	187.586	278.418	226.481	477.341	533.873	407.315	3418.46	0.760239	0.166074	4.57772	4.7e-06	0.000316714
Zm00001eb269130	19.3654	26.8697	20.0629	36.011	71.3532	36.6136	431.236	0.759834	0.236215	3.21671	0.0012967	0.0133619
Zm00001eb431260	33.7169	40.257	56.1092	115.22	95.2919	65.2137	504.007	0.75886	0.21898	3.46543	0.000529383	0.00754634
Zm00001eb431260	33.7169	40.257	56.1092	115.22	95.2919	65.2137	504.007	0.75886	0.21898	3.46543	0.000529383	0.00754634
Zm00001eb431260	33.7169	40.257	56.1092	115.22	95.2919	65.2137	504.007	0.75886	0.21898	3.46543	0.000529383	0.00754634
Zm00001eb431260	33.7169	40.257	56.1092	115.22	95.2919	65.2137	504.007	0.75886	0.21898	3.46543	0.000529383	0.00754634
Zm00001eb393940	4.44565	6.21496	4.77185	8.78137	13.9447	11.8854	131.841	0.757585	0.262539	2.88561	0.00390653	0.0274467
Zm00001eb002020	34.8824	22.4039	26.4203	60.1051	56.0211	52.9873	1527.86	0.756508	0.161093	4.6961	2.65e-06	0.000200999
Zm00001eb377130	7.51167	5.03864	5.24377	13.6822	14.807	11.9569	98.5192	0.755866	0.271692	2.78207	0.0054013	0.0335884
Zm00001eb267620	13.6655	17.9598	20.1525	31.7132	42.4523	35.0908	291.081	0.755649	0.216206	3.49505	0.000473974	0.00697078
Zm00001eb267620	13.6655	17.9598	20.1525	31.7132	42.4523	35.0908	291.081	0.755649	0.216206	3.49505	0.000473974	0.00697078
Zm00001eb016850	18.179	12.7653	15.4215	30.4393	29.9026	34.5061	470.274	0.75534	0.183335	4.12	3.79e-05	0.00135756
Zm00001eb388610	29.7382	27.5243	23.2826	49.6993	57.1361	56.0531	1022.95	0.755141	0.157489	4.79487	1.63e-06	0.000141009
Zm00001eb194450	5.4347	3.75136	4.96874	5.7667	13.5291	11.8517	236.241	0.754767	0.255922	2.9492	0.00318594	0.024242
Zm00001eb076670	6.70323	4.15764	4.74951	10.4649	10.5295	11.0816	496.208	0.75467	0.190842	3.95443	7.67e-05	0.00215216
Zm00001eb373770	30.7472	20.1903	32.4983	49.3097	58.9186	62.3665	679.383	0.754197	0.186508	4.04378	5.26e-05	0.00166515
Zm00001eb212770	5.17139	4.90634	5.68218	10.6167	14.5455	10.6485	96.3493	0.754168	0.271535	2.77743	0.00547911	0.0339291
Zm00001eb033660	33.211	40.3714	34.1694	75.7535	77.8434	66.1926	686.459	0.754037	0.169935	4.4372	9.11e-06	0.000528248
Zm00001eb260230	47.024	45.6724	55.366	104.199	109.941	84.2301	1404.73	0.753956	0.153835	4.90108	9.53e-07	9.85e-05
Zm00001eb083380	16.8086	17.2617	16.8209	44.629	51.9543	18.0138	226.94	0.753914	0.267197	2.82157	0.00477895	0.0310491
Zm00001eb273530	10.5774	12.0859	16.399	29.5148	32.2348	21.8644	233.904	0.753684	0.232337	3.24393	0.00117894	0.0124998
Zm00001eb396330	10.2257	8.6941	9.14231	13.3807	24.9824	20.547	393.6	0.753456	0.215914	3.48962	0.000483709	0.00707436
Zm00001eb120900	7.45819	4.86802	7.97377	14.5967	15.4928	11.7763	493.435	0.752786	0.198454	3.79325	0.000148688	0.00323444
Zm00001eb071400	4.71693	7.28549	6.56021	14.1912	13.868	11.6712	226.158	0.752662	0.229241	3.28327	0.00102609	0.0114409
Zm00001eb366710	59.0726	58.3121	52.0841	128.857	149.502	72.3105	1951.88	0.75244	0.195634	3.84617	0.00011998	0.0028211
Zm00001eb221240	9.30715	10.3867	8.86179	19.733	21.3231	18.0814	317.445	0.75134	0.197054	3.81287	0.000137363	0.00309382
Zm00001eb404320	2.72901	3.52505	4.24461	5.44555	10.2203	8.10678	127.174	0.749838	0.271571	2.76111	0.00576044	0.0349304
Zm00001eb211650	11.7056	15.4079	17.5963	34.012	32.9677	26.1148	372.189	0.749137	0.206368	3.6301	0.000283306	0.00493027
Zm00001eb350450	115.907	105.026	115.781	252.796	211.483	204.558	5823.47	0.74894	0.129326	5.79112	6.99e-09	2.76e-06
Zm00001eb274750	13.259	12.5033	16.1037	25.3967	31.5781	28.1007	518.518	0.748093	0.178734	4.18551	2.85e-05	0.00115612
Zm00001eb224990	70.4095	81.0496	83.9997	172.963	157.209	143.037	1142.07	0.747697	0.153628	4.86692	1.13e-06	0.000110312
Zm00001eb156060	22.7392	22.2909	17.0848	48.6424	38.725	40.8037	392.864	0.747136	0.196718	3.798	0.000145866	0.00320295
Zm00001eb422140	2.35264	4.41218	3.5758	7.7433	7.02663	7.57548	220.12	0.746074	0.240292	3.10486	0.00190371	0.0171181
Zm00001eb004170	8.15565	7.97215	7.49887	15.2216	18.6788	14.2202	460.619	0.744845	0.182917	4.07205	4.66e-05	0.00155499
Zm00001eb259540	37.8949	32.1567	35.7321	79.0608	68.9308	63.8818	850.621	0.74413	0.156853	4.74413	2.09e-06	0.000168444
Zm00001eb259540	37.8949	32.1567	35.7321	79.0608	68.9308	63.8818	850.621	0.74413	0.156853	4.74413	2.09e-06	0.000168444
Zm00001eb402780	13.7755	20.4238	22.6167	40.3793	37.6801	38.3051	666.258	0.743116	0.189882	3.91357	9.09e-05	0.00234281
Zm00001eb332590	14.3975	12.4082	14.1888	26.9877	25.354	30.5512	447.174	0.74208	0.17821	4.16408	3.13e-05	0.00122423
Zm00001eb143340	2.72914	4.59697	4.1826	11.8272	6.8987	7.44766	128.488	0.742061	0.273863	2.7096	0.00673637	0.0386765
Zm00001eb122570	7.09307	10.1344	14.0854	25.8998	25.1684	17.6815	173.589	0.74124	0.257945	2.87364	0.00405776	0.0280344
Zm00001eb328090	13.3647	21.1703	17.1604	34.9478	39.7187	33.7513	292.638	0.741096	0.218092	3.39809	0.000678572	0.0087548
Zm00001eb386520	2.44412	1.79213	3.77347	5.36808	5.19652	6.92509	163.378	0.740604	0.259189	2.85739	0.00427146	0.0289029
Zm00001eb186130	0.886324	1.14032	1.41852	3.27459	2.37926	2.23506	96.9517	0.740273	0.278675	2.6564	0.00789788	0.0427666
Zm00001eb379350	5.34358	5.05178	4.44153	16.4133	6.28221	9.27876	389.642	0.739815	0.245466	3.01392	0.00257897	0.0210674
Zm00001eb061060	4.257	3.22134	4.42917	8.23689	13.8096	5.60327	109.18	0.738838	0.287085	2.57358	0.0100652	0.0499961
Zm00001eb070220	5.34306	6.26934	4.68919	14.0047	11.045	11.3931	103.544	0.738319	0.268126	2.75363	0.00589382	0.0355167
Zm00001eb070220	5.34306	6.26934	4.68919	14.0047	11.045	11.3931	103.544	0.738319	0.268126	2.75363	0.00589382	0.0355167
Zm00001eb334850	43.8541	39.4035	44.5012	80.2873	99.3898	74.5107	1280.37	0.737296	0.15358	4.80072	1.58e-06	0.000138473
Zm00001eb275400	71.8191	102.083	129.127	199.654	222.907	189.328	2677.69	0.737168	0.177244	4.15906	3.2e-05	0.00122983
Zm00001eb286220	11.0722	8.48273	9.75683	17.689	22.3864	20.6147	233.958	0.737118	0.215104	3.4268	0.000610733	0.00823783
Zm00001eb241880	46.2158	49.713	58.0225	121.457	103.732	85.2246	763.38	0.737077	0.175793	4.19286	2.75e-05	0.00113687
Zm00001eb106460	20.9547	24.4053	15.0161	37.5486	56.6865	34.2822	282.473	0.735662	0.237152	3.10207	0.00192172	0.0172147
Zm00001eb157450	10.6352	8.69532	12.7225	27.6084	23.7106	17.9795	144.171	0.734575	0.253458	2.89821	0.00375297	0.026833
Zm00001eb120760	7.73618	7.2009	9.87613	14.8158	20.1452	17.5238	172.614	0.734344	0.237846	3.08747	0.00201867	0.0177207
Zm00001eb334480	43.2916	37.905	40.2187	81.6106	79.9979	76.8886	2063.39	0.73398	0.128816	5.6979	1.21e-08	4.13e-06
Zm00001eb103580	10.0546	8.72267	8.97488	20.626	18.2623	18.3041	227.73	0.733866	0.21079	3.4815	0.000498612	0.00722529
Zm00001eb079750	11.3721	16.0825	16.8531	34.403	33.4533	23.9129	379.7	0.733507	0.21285	3.44612	0.000568703	0.00789085
Zm00001eb021890	3.48835	4.48679	6.14056	9.41737	12.1932	9.59167	121.618	0.733419	0.266465	2.7524	0.00591602	0.0355457
Zm00001eb160710	67.1465	80.5602	94.2141	163.365	146.311	170.267	2592	0.732795	0.151464	4.83807	1.31e-06	0.000124519
Zm00001eb076610	4.65906	5.58488	10.7016	17.8492	17.5747	10.4076	243.313	0.732265	0.262198	2.7928	0.00522545	0.0329348
Zm00001eb313730	615.548	653.9	510.617	1239.93	1560.53	805.359	4758.41	0.732079	0.18589	3.93824	8.21e-05	0.00223799
Zm00001eb240650	5.9893	7.11252	7.129	10.9857	15.9998	15.0122	258.99	0.731596	0.218942	3.34151	0.000833229	0.00995203
Zm00001eb288920	72.5976	99.0958	101.288	172.227	211.029	161.706	3003.29	0.731365	0.162302	4.50618	6.6e-06	0.000406491
Zm00001eb431600	14.1847	15.9459	14.1963	29.9515	31.9453	27.1278	504.573	0.730315	0.175418	4.16328	3.14e-05	0.00122423
Zm00001eb431600	14.1847	15.9459	14.1963	29.9515	31.9453	27.1278	504.573	0.730315	0.175418	4.16328	3.14e-05	0.00122423
Zm00001eb427140	14.216	9.55948	13.4221	22.3339	21.3138	31.0441	871.585	0.730036	0.185703	3.93119	8.45e-05	0.00224205
Zm00001eb054050	15.7984	21.5168	15.9907	34.0189	32.7038	40.4644	1056.1	0.729814	0.174688	4.17782	2.94e-05	0.00118531
Zm00001eb351060	3.74698	2.92095	5.78319	10.4356	8.48364	8.07081	149.587	0.729437	0.259404	2.81198	0.00492379	0.031711
Zm00001eb423330	6.6759	11.9456	14.3813	23.6677	24.4238	21.0863	376.774	0.729072	0.229112	3.18216	0.00146182	0.0144405
Zm00001eb402500	3.07546	2.51461	4.7927	8.94443	7.87103	5.68196	168.518	0.728531	0.258422	2.81915	0.00481513	0.0312069
Zm00001eb098610	17.4333	11.9063	16.9356	37.8897	27.6656	27.7377	566.365	0.728424	0.19185	3.79684	0.00014655	0.00320905
Zm00001eb343360	7.00973	4.69755	5.86189	13.1362	12.0837	10.8563	247.695	0.72724	0.215507	3.37455	0.000739359	0.00929158
Zm00001eb398520	12.6442	14.579	21.003	38.6186	28.2997	30.9583	613.784	0.726465	0.199183	3.64722	0.000265089	0.00476012
Zm00001eb099930	253.894	286.596	232.668	543.058	664.531	351.142	3057.37	0.72619	0.184875	3.928	8.57e-05	0.00224329
Zm00001eb296870	9.05694	10.8261	8.08295	24.6622	14.7073	17.372	948.766	0.726123	0.193395	3.75462	0.000173605	0.00358254
Zm00001eb164790	4.01773	3.65612	4.65076	10.8156	7.21852	7.36912	299.208	0.726069	0.215534	3.3687	0.00075524	0.00937568
Zm00001eb164790	4.01773	3.65612	4.65076	10.8156	7.21852	7.36912	299.208	0.726069	0.215534	3.3687	0.00075524	0.00937568
Zm00001eb012510	15.8558	15.6773	22.5517	42.4537	36.4683	29.895	685.409	0.726005	0.188307	3.85544	0.000115523	0.00274649
Zm00001eb214800	7.12084	5.97375	8.26473	16.3735	11.0456	15.5508	583.731	0.724907	0.190755	3.8002	0.000144581	0.0031836
Zm00001eb214800	7.12084	5.97375	8.26473	16.3735	11.0456	15.5508	583.731	0.724907	0.190755	3.8002	0.000144581	0.0031836
Zm00001eb294360	84.5762	98.3851	81.3519	156.084	193.779	171.134	2970.31	0.724606	0.146195	4.95643	7.18e-07	7.93e-05
Zm00001eb179280	8.14522	4.69491	8.29992	10.4953	22.183	14.0884	146.273	0.724596	0.274245	2.64215	0.00823822	0.0438403
Zm00001eb011700	13.1	14.1424	15.6774	36.0899	23.2174	26.5456	899.867	0.723285	0.179507	4.02927	5.59e-05	0.00172285
Zm00001eb199290	21.6918	26.3998	20.6267	45.5519	53.9327	39.873	423.991	0.723273	0.196295	3.68463	0.000229034	0.004309
Zm00001eb146770	180.517	138.069	102.364	338.698	344.057	178.811	1588.65	0.722579	0.212468	3.40088	0.000671685	0.00869441
Zm00001eb351700	44.3331	44.7392	30.9667	93.9332	104.318	51.9274	463.138	0.722336	0.228526	3.16084	0.00157313	0.0151627
Zm00001eb306020	11.6642	14.5528	11.7439	22.1627	32.8138	22.5136	417.206	0.722088	0.206465	3.49739	0.000469827	0.00693567
Zm00001eb161120	193.631	241.63	251.357	446.575	466.371	430.98	8009.21	0.720936	0.137584	5.23996	1.61e-07	2.69e-05
Zm00001eb177270	65.7854	93.9017	72.6432	193.786	153.094	121.826	1091.23	0.719614	0.190105	3.78534	0.000153496	0.00331092
Zm00001eb243130	77.2643	90.3498	68.8088	162.606	193.619	117.802	1245.94	0.719193	0.184181	3.90482	9.43e-05	0.00238244
Zm00001eb072190	9.49263	7.0791	12.4507	20.3873	20.9769	18.0249	275.613	0.719001	0.219574	3.27453	0.00105837	0.0116918
Zm00001eb256550	34.5219	32.2718	35.2512	64.4822	74.5824	61.0841	968.969	0.718784	0.151305	4.75055	2.03e-06	0.000168332
Zm00001eb357940	208.835	214.834	260.53	440.258	571.51	375.696	364.496	0.718599	0.205349	3.4994	0.000466304	0.00692682
Zm00001eb172410	8.47922	8.58509	10.1925	19.3989	15.2047	19.764	473.009	0.717144	0.184656	3.88367	0.000102892	0.00251893
Zm00001eb379830	16.5844	19.7483	18.7374	44.845	37.1903	28.4056	674.907	0.717025	0.187659	3.8209	0.000132965	0.00303816
Zm00001eb313050	18.9952	26.5731	32.5753	61.5256	43.5349	52.0835	930.274	0.716678	0.194002	3.69418	0.000220599	0.00425178
Zm00001eb120880	6.10662	7.6795	10.2221	15.6498	18.1884	14.7642	421.657	0.716106	0.205405	3.48631	0.000489726	0.00712271
Zm00001eb177170	30.6593	37.5999	38.3642	71.888	69.5894	68.4888	823.588	0.714867	0.161075	4.43809	9.08e-06	0.000528248
Zm00001eb032360	71.0928	69.279	71.9902	118.205	152.757	141.875	3115.71	0.714402	0.137322	5.20239	1.97e-07	3.1e-05
Zm00001eb028980	4.69435	4.02426	6.85162	9.22724	10.6574	13.9239	122.223	0.714269	0.268047	2.66472	0.00770527	0.0418612
Zm00001eb008640	2.99815	3.08134	3.39701	6.26739	7.13215	6.608	127.868	0.71423	0.247914	2.88096	0.00396464	0.0277068
Zm00001eb188670	11.6679	7.09836	10.4087	27.687	15.3408	15.9833	845.925	0.713756	0.211859	3.36902	0.000754363	0.00937568
Zm00001eb221910	13.9754	21.7979	19.7187	35.74	35.7793	39.9993	552.608	0.713615	0.193586	3.6863	0.000227534	0.00429104
Zm00001eb369750	64.8343	72.6563	78.0528	143.079	145.359	132.346	1225.31	0.713588	0.147017	4.85378	1.21e-06	0.000116445
Zm00001eb375140	2.20503	1.82445	1.83764	4.79132	2.87204	5.29534	105.982	0.712432	0.27616	2.57978	0.00988644	0.0492946
Zm00001eb375140	2.20503	1.82445	1.83764	4.79132	2.87204	5.29534	105.982	0.712432	0.27616	2.57978	0.00988644	0.0492946
Zm00001eb252780	79.8108	95.7774	96.6222	180.79	199.612	153.374	1538.2	0.712342	0.155924	4.56853	4.91e-06	0.000322643
Zm00001eb034090	13.5952	10.8372	16.6896	30.998	30.4567	21.0334	479.798	0.712247	0.202763	3.51271	0.000443566	0.00668571
Zm00001eb323600	2.8984	5.07142	5.68673	12.7528	7.72133	9.59991	136.588	0.711443	0.272653	2.60934	0.00907177	0.0464368
Zm00001eb405000	5.18314	7.14286	7.52805	15.6972	11.8508	12.9898	285.321	0.711016	0.217265	3.27258	0.00106572	0.0117498
Zm00001eb035260	136.87	137.274	141.481	234.074	288.459	280.845	4888.33	0.709499	0.130882	5.42091	5.93e-08	1.3e-05
Zm00001eb144000	5.35037	4.77157	4.55988	10.0733	10.4915	9.18687	221.16	0.70907	0.213389	3.3229	0.000890862	0.0103579
Zm00001eb403430	4.60909	4.25072	3.59272	13.3816	4.32602	8.98731	325.831	0.708722	0.260323	2.72247	0.00647954	0.0376961
Zm00001eb391210	20.8774	18.6659	31.8615	41.3586	48.4944	52.289	619.129	0.70793	0.196819	3.59686	0.000322078	0.00542509
Zm00001eb034100	25.4077	24.1893	25.5136	40.8432	54.6326	51.0439	1054.89	0.707888	0.157177	4.50376	6.68e-06	0.000407088
Zm00001eb235320	4.36507	2.67453	4.01474	7.92715	5.66476	8.94545	291.487	0.707714	0.226782	3.12068	0.00180435	0.0165873
Zm00001eb414260	11.9101	13.5008	13.5476	25.7512	23.9788	26.8879	531.771	0.707175	0.171149	4.13194	3.6e-05	0.00131251
Zm00001eb002850	2.54613	4.08182	3.78532	8.95007	6.66679	6.89848	125.57	0.706442	0.264448	2.67138	0.00755392	0.0414102
Zm00001eb320020	8.68518	13.0867	15.0615	30.889	22.2522	22.3377	332.952	0.706373	0.224854	3.14147	0.00168101	0.015851
Zm00001eb271330	10.354	11.7872	13.8436	27.5693	23.728	20.9874	326.888	0.705829	0.203403	3.47009	0.000520276	0.00748419
Zm00001eb155910	17.4278	22.1559	20.3602	37.7452	42.354	38.2728	518.732	0.705288	0.178846	3.94355	8.03e-05	0.00222463
Zm00001eb228590	48.6893	39.2077	48.8497	83.5096	95.4504	85.4258	1286.99	0.704691	0.146343	4.81535	1.47e-06	0.000132498
Zm00001eb334280	4.29437	3.86687	4.44566	6.54499	7.53347	11.4412	338.398	0.704683	0.218678	3.22247	0.00127088	0.0131821
Zm00001eb015900	3.11484	4.05135	3.83852	9.55265	5.74634	8.05228	150.271	0.704607	0.254802	2.76531	0.00568683	0.0346465
Zm00001eb332960	27.1998	22.9245	32.1249	54.9871	55.0317	51.0767	564.433	0.7042	0.173576	4.05701	4.97e-05	0.00160582
Zm00001eb274650	4.11584	2.69298	4.21224	8.85197	7.03836	7.1372	147.894	0.70402	0.24939	2.82297	0.00475806	0.0309982
Zm00001eb274650	4.11584	2.69298	4.21224	8.85197	7.03836	7.1372	147.894	0.70402	0.24939	2.82297	0.00475806	0.0309982
Zm00001eb141930	17.1608	17.4297	27.1702	34.7273	40.3524	47.1152	823.459	0.703919	0.190924	3.68691	0.000226995	0.00429104
Zm00001eb336800	41.5674	36.3292	46.0793	82.9105	89.0626	69.8542	771.774	0.703702	0.164996	4.26497	2e-05	0.000890424
Zm00001eb328850	1.80258	3.28234	1.92144	5.19594	3.6331	5.78409	345.137	0.703299	0.239379	2.93801	0.00330328	0.0248032
Zm00001eb145430	25.9595	38.4447	51.0482	87.1595	82.4484	63.6618	573.222	0.703274	0.213795	3.28948	0.00100374	0.0113035
Zm00001eb380040	10.6759	13.6113	11.8795	23.9414	26.5597	23.509	191.953	0.702873	0.226711	3.10031	0.0019332	0.0172979
Zm00001eb206080	8.08164	10.7466	11.985	18.243	20.6631	23.4357	278.369	0.702739	0.216864	3.24046	0.00119338	0.0125933
Zm00001eb394590	15.7323	12.8168	23.1248	39.8285	30.001	34.346	340.878	0.702423	0.218731	3.21135	0.00132113	0.0135077
Zm00001eb032370	22.8043	18.6515	22.0438	41.2023	36.493	46.6909	529.801	0.702321	0.17613	3.98751	6.68e-05	0.00194223
Zm00001eb206330	10.951	15.682	19.2709	29.649	35.6544	26.6289	569.4	0.701757	0.204311	3.43475	0.000593095	0.00815946
Zm00001eb049780	30.5827	35.2643	35.7475	64.5963	74.8864	60.0385	561.002	0.701651	0.175131	4.00643	6.16e-05	0.0018337
Zm00001eb208100	23.342	23.164	26.4362	55.7599	45.3626	41.7261	641.185	0.701473	0.172317	4.07083	4.68e-05	0.00155499
Zm00001eb427180	28.5872	36.725	29.4368	70.624	66.5523	49.9695	825.974	0.701135	0.181419	3.86473	0.00011121	0.00268095
Zm00001eb363040	7.84653	5.5306	11.4675	18.2745	13.2885	18.66	414.781	0.700269	0.224601	3.11783	0.00182189	0.0167
Zm00001eb320810	74.8626	59.1031	61.3438	145.889	149.628	90.9065	730.688	0.699852	0.193067	3.62491	0.000289063	0.00499711
Zm00001eb320810	74.8626	59.1031	61.3438	145.889	149.628	90.9065	730.688	0.699852	0.193067	3.62491	0.000289063	0.00499711
Zm00001eb356240	2.22215	1.44329	2.70017	5.08859	5.06222	3.48639	126.447	0.69964	0.267886	2.6117	0.00900925	0.0462289
Zm00001eb043620	7.0607	6.6841	6.35292	12.761	15.5776	12.2204	219.898	0.699485	0.217311	3.21882	0.00128721	0.0132917
Zm00001eb036140	31.4912	32.3266	31.6118	70.9957	53.5547	59.7046	2115.17	0.699221	0.145	4.82223	1.42e-06	0.000131747
Zm00001eb217400	17.591	15.7703	17.7274	33.1409	38.3057	28.379	592.487	0.699039	0.173297	4.03375	5.49e-05	0.00170026
Zm00001eb120200	3.29989	3.42343	4.3408	10.6343	6.72231	5.68812	209.87	0.698938	0.246076	2.84033	0.00450665	0.0298286
Zm00001eb430820	14.6175	15.005	17.0423	24.594	40.1714	28.3493	418.17	0.698672	0.205025	3.40773	0.000655053	0.00859308
Zm00001eb342630	10.0364	14.8901	20.0954	33.0415	33.8252	25.0445	344.369	0.698024	0.229308	3.04405	0.00233417	0.0195124
Zm00001eb085320	2.60222	3.55789	3.41984	8.23098	6.26665	5.65956	146.328	0.697526	0.252715	2.76013	0.0057778	0.0350088
Zm00001eb146660	32.4701	24.6381	32.0527	53.1648	59.121	60.2681	788.943	0.697494	0.161664	4.31446	1.6e-05	0.000764368
Zm00001eb404680	3.67258	3.14683	3.05143	7.52581	6.74259	5.78753	193.331	0.697346	0.225949	3.0863	0.00202662	0.0177495
Zm00001eb148540	86.2238	112.235	112.241	216.082	230.048	161.72	1361.05	0.697209	0.172125	4.05059	5.11e-05	0.00164378
Zm00001eb285200	4.33075	2.96291	3.93387	6.17959	6.91727	10.138	177.675	0.696768	0.247691	2.81305	0.00490735	0.0316309
Zm00001eb318310	5.31095	8.53625	10.2104	20.2749	11.7681	17.7951	293.069	0.695267	0.243522	2.85505	0.00430299	0.0289671
Zm00001eb185620	2.11007	2.36064	3.3645	4.84999	4.4836	7.12531	160.291	0.695178	0.256933	2.70568	0.0068164	0.0390507
Zm00001eb360440	19.842	21.7997	23.4093	46.0039	44.6396	35.9021	692.357	0.693254	0.169567	4.08838	4.34e-05	0.00148744
Zm00001eb007050	5.81668	5.97476	5.57636	11.2155	9.6655	12.9695	575.16	0.692789	0.175974	3.93688	8.25e-05	0.00223799
Zm00001eb377010	21.2423	30.1507	43.949	69.7536	64.579	56.6885	531.948	0.692112	0.21551	3.21151	0.0013204	0.0135077
Zm00001eb063970	75.8865	67.8666	57.4866	127.747	115.165	143.324	4159.19	0.691765	0.145554	4.75264	2.01e-06	0.000168332
Zm00001eb296410	5.27881	6.43126	7.32136	13.3457	9.7927	14.3835	545.634	0.691053	0.195308	3.53827	0.000402751	0.0062869
Zm00001eb127900	9.59522	7.6842	8.23404	14.7343	16.8761	19.5375	218.572	0.690947	0.220191	3.13794	0.00170137	0.0159856
Zm00001eb137880	13.6205	11.1037	13.8452	27.6587	25.3579	22.5101	373.135	0.690755	0.188827	3.65814	0.000254056	0.00465944
Zm00001eb106900	31.2872	28.342	23.4649	63.0843	49.8253	55.702	190.476	0.690729	0.229614	3.00821	0.0026279	0.0213125
Zm00001eb158820	5.94897	8.05438	8.38601	20.6981	17.6286	8.64792	258.574	0.689679	0.255494	2.69939	0.00694663	0.0394323
Zm00001eb174310	43.4638	48.3204	49.8375	108.788	88.469	78.3608	669.449	0.689482	0.175227	3.93479	8.33e-05	0.00223799
Zm00001eb304780	2.18678	2.59506	2.34972	7.03002	3.79463	4.29428	144.289	0.689397	0.262655	2.62472	0.00867202	0.0452426
Zm00001eb211040	63.9589	49.4265	55.4377	112.738	94.4083	114.608	4097.08	0.689383	0.138242	4.98677	6.14e-07	7.12e-05
Zm00001eb325060	17.6897	7.42315	8.98032	19.5861	27.2228	23.0148	316.502	0.689295	0.246238	2.7993	0.00512139	0.0325318
Zm00001eb420610	14.4202	11.4388	9.833	24.9026	25.7156	20.0223	347.448	0.688601	0.204946	3.35992	0.000779655	0.00954351
Zm00001eb188540	108.372	162.454	140.896	285.326	279.149	234.363	2556.86	0.688332	0.165603	4.15653	3.23e-05	0.00123589
Zm00001eb298410	3.48767	1.76361	3.44258	4.93649	6.53526	6.59242	162.406	0.688292	0.257949	2.66833	0.00762299	0.0416369
Zm00001eb405580	10.8311	15.2673	11.661	28.0477	27.8673	20.8201	229.82	0.688251	0.229572	2.99797	0.00271784	0.0217937
Zm00001eb405580	10.8311	15.2673	11.661	28.0477	27.8673	20.8201	229.82	0.688251	0.229572	2.99797	0.00271784	0.0217937
Zm00001eb422640	5.38429	5.48335	5.62266	11.9376	10.5266	10.7359	182.022	0.687939	0.224041	3.0706	0.0021363	0.0184654
Zm00001eb365950	9.01369	13.3527	11.1327	24.2148	23.2738	19.6766	279.036	0.687061	0.217012	3.16601	0.00154546	0.0150612
Zm00001eb194990	31.7506	30.9142	38.5805	73.8737	61.8891	58.5417	1277.13	0.68674	0.154986	4.43098	9.38e-06	0.000535879
Zm00001eb040460	378.344	494.401	413.269	917.535	847.871	708.169	5461.31	0.686459	0.151656	4.52642	6e-06	0.000375321
Zm00001eb040460	378.344	494.401	413.269	917.535	847.871	708.169	5461.31	0.686459	0.151656	4.52642	6e-06	0.000375321
Zm00001eb077430	8.8736	8.3373	13.3904	21.6861	19.0767	19.5246	393.279	0.686227	0.203681	3.36913	0.00075406	0.00937568
Zm00001eb136010	87.1008	75.5436	75.8147	160.493	146.344	145.152	4011.01	0.68552	0.126279	5.4286	5.68e-08	1.28e-05
Zm00001eb217290	126.498	96.4594	98.0766	223.543	187.725	198.968	7576.11	0.685086	0.138176	4.95805	7.12e-07	7.93e-05
Zm00001eb009880	5.30014	3.5	5.77066	10.4778	7.99925	10.2112	383.851	0.684269	0.207421	3.29894	0.000970491	0.0110555
Zm00001eb365420	6.42979	4.54083	4.91467	9.96318	9.3782	12.4175	221.595	0.683174	0.225092	3.0351	0.0024046	0.0199321
Zm00001eb173190	7.49728	8.76756	9.91168	20.016	15.3954	15.7841	434.704	0.682981	0.192661	3.54499	0.000392626	0.00617568
Zm00001eb117590	198.408	182.276	239.081	415.197	382.901	374.682	11057.6	0.68296	0.129896	5.25773	1.46e-07	2.67e-05
Zm00001eb024900	7.98194	7.30511	7.78164	17.4837	12.7637	14.3272	579.614	0.682124	0.175398	3.88901	0.000100655	0.00248736
Zm00001eb151280	47.4808	59.1964	58.4012	111.5	112.546	93.9883	924.847	0.682074	0.164005	4.15887	3.2e-05	0.00122983
Zm00001eb210950	4.74571	4.99833	5.96623	8.31295	11.769	11.1464	250.425	0.680119	0.218741	3.10925	0.00187565	0.0170147
Zm00001eb040130	5.94084	9.4804	7.50766	15.4922	17.9805	12.5201	312.832	0.678662	0.222972	3.04372	0.00233676	0.0195134
Zm00001eb405190	10.8232	9.75369	6.03696	15.6512	17.1516	19.4638	625.129	0.678319	0.203064	3.34042	0.000836524	0.00997627
Zm00001eb291590	3.12538	2.49782	2.42571	6.31332	4.87383	4.68733	287.33	0.678191	0.210253	3.2256	0.00125709	0.0130562
Zm00001eb270650	49.9085	63.2204	62.1213	103.138	142.297	109.077	185.193	0.677881	0.235663	2.87648	0.00402132	0.0279542
Zm00001eb008270	13.4667	13.3492	12.4393	26.3785	24.6624	24.6983	407.374	0.677038	0.178505	3.79283	0.000148941	0.00323444
Zm00001eb163990	163.217	134.255	154.368	271.708	301.347	276.719	5158.71	0.676962	0.12459	5.43351	5.53e-08	1.28e-05
Zm00001eb333010	158.661	190.304	216.683	340.843	394.279	340.117	3710.01	0.676947	0.146815	4.61088	4.01e-06	0.000282212
Zm00001eb081510	17.4128	19.3683	16.9496	31.762	36.04	34.7892	932.903	0.67672	0.154765	4.37256	1.23e-05	0.000643325
Zm00001eb035590	7.79315	11.8084	8.16052	19.0032	19.0503	18.8617	163.683	0.676706	0.245263	2.7591	0.0057961	0.0350927
Zm00001eb100440	3.63188	3.77725	3.34678	5.96265	8.03741	7.92246	147.319	0.676579	0.244909	2.76257	0.0057348	0.0348017
Zm00001eb257840	95.1652	113.092	146.026	262.358	201.81	213.403	4070.29	0.676491	0.163015	4.14986	3.33e-05	0.00125479
Zm00001eb152980	3.62923	6.18482	6.40047	12.6032	8.13129	12.2028	281.463	0.675937	0.23954	2.82182	0.00477527	0.0310491
Zm00001eb248330	70.7362	77.0021	90.9321	157.783	142.144	152.095	2266.26	0.675876	0.141497	4.77662	1.78e-06	0.000151104
Zm00001eb281290	4.65947	6.20393	4.55215	7.68739	11.82	12.0695	182.609	0.675734	0.247483	2.73043	0.00632527	0.0370722
Zm00001eb104430	12.7009	10.7111	13.5346	22.5228	27.19	22.083	333.65	0.675293	0.195491	3.45434	0.00055164	0.00777921
Zm00001eb404000	35.59	41.6393	41.1436	76.2264	79.74	69.4861	995.736	0.67419	0.154169	4.37307	1.23e-05	0.000643325
Zm00001eb385490	11.5631	16.8419	18.9017	28.7564	31.3758	31.9446	557.207	0.673893	0.194403	3.46648	0.000527327	0.00754432
Zm00001eb350390	6.464	7.44915	6.60454	15.1506	11.7036	12.848	471.572	0.67374	0.184114	3.65937	0.000252839	0.00465684
Zm00001eb350390	6.464	7.44915	6.60454	15.1506	11.7036	12.848	471.572	0.67374	0.184114	3.65937	0.000252839	0.00465684
Zm00001eb292340	33.2967	38.0527	40.1751	73.097	77.3854	63.6864	562.402	0.672956	0.173862	3.87063	0.000108552	0.00264111
Zm00001eb343930	9.23098	7.24667	9.27376	18.6178	15.9436	14.8163	537.938	0.67291	0.176925	3.80336	0.000142749	0.00317628
Zm00001eb198990	9.52355	9.82988	19.1333	35.8511	19.2781	23.666	302.441	0.672823	0.252858	2.66088	0.00779376	0.0423128
Zm00001eb007600	7.25854	7.30267	8.32409	9.72638	19.4622	15.8944	486.874	0.672651	0.215558	3.12051	0.0018054	0.0165873
Zm00001eb216350	4.84423	4.33313	5.08585	11.8942	7.83236	8.51132	257.776	0.672159	0.219074	3.06818	0.00215365	0.0185625
Zm00001eb227730	15.197	14.4514	13.5608	26.7233	26.7443	28.8005	622.454	0.671368	0.16165	4.15322	3.28e-05	0.00124245
Zm00001eb056930	8.00141	18.1516	13.35	35.6557	23.7397	22.3146	284.926	0.670271	0.253739	2.64158	0.0082521	0.0438647
Zm00001eb337550	9.66963	6.47391	10.0018	20.312	13.5266	17.934	254.59	0.669441	0.227217	2.94627	0.00321632	0.0243467
Zm00001eb345420	21.5807	21.5645	21.9632	35.7018	45.7336	42.2317	792.986	0.669218	0.16061	4.16672	3.09e-05	0.00121797
Zm00001eb317710	17.3188	24.1476	27.9539	41.6684	54.4278	39.124	576.482	0.668915	0.20108	3.32661	0.000879107	0.0102861
Zm00001eb007190	12.9988	12.2055	13.0583	28.5983	22.5429	21.8831	640.655	0.668905	0.170013	3.93443	8.34e-05	0.00223799
Zm00001eb007190	12.9988	12.2055	13.0583	28.5983	22.5429	21.8831	640.655	0.668905	0.170013	3.93443	8.34e-05	0.00223799
Zm00001eb226220	15.2041	17.2241	17.3268	33.8073	29.7518	31.9568	443.323	0.668703	0.178685	3.74236	0.000182299	0.00370908
Zm00001eb343780	10.7292	10.0524	9.29755	24.9785	19.2068	15.9965	194.941	0.668039	0.234195	2.85249	0.0043378	0.029102
Zm00001eb042770	10.3726	12.4674	9.70315	21.5109	21.4777	21.0669	236.566	0.667992	0.214431	3.11518	0.00183831	0.0168114
Zm00001eb429830	10.597	9.77267	15.2543	20.1007	30.8459	19.6502	305.163	0.667704	0.228191	2.92607	0.00343277	0.0254567
Zm00001eb177290	7.82073	10.6316	9.4105	14.5554	20.5417	19.3994	364.434	0.667268	0.207703	3.2126	0.00131539	0.0134905
Zm00001eb174100	4.10335	2.06796	4.4098	5.50628	7.34087	8.52157	223.76	0.66663	0.251209	2.65369	0.00796173	0.0429879
Zm00001eb204190	5.14486	6.33923	7.11632	13.2692	10.1643	13.9496	176.345	0.666533	0.239313	2.78519	0.00534958	0.0334158
Zm00001eb412050	21.3412	21.4762	21.4395	40.1999	35.3546	45.9881	1014.59	0.666105	0.155767	4.2763	1.9e-05	0.000855978
Zm00001eb006540	76.7382	94.1834	97.8373	171.545	163.806	174.61	918.93	0.665681	0.1594	4.17618	2.96e-05	0.00118531
Zm00001eb356410	15.8735	15.9936	11.6875	23.8964	31.8805	28.7437	392.885	0.665137	0.20171	3.29749	0.00097553	0.0110968
Zm00001eb369780	5.15913	6.49274	6.53787	11.8246	12.3953	12.1539	161.062	0.664955	0.236034	2.8172	0.0048444	0.0312956
Zm00001eb288440	28.6579	24.4121	26.4153	52.4918	51.2395	45.5239	1285.1	0.664811	0.142433	4.66753	3.05e-06	0.000224591
Zm00001eb356920	202.378	270.267	291.896	571.833	479.378	406.428	2044.19	0.664604	0.170192	3.90502	9.42e-05	0.00238244
Zm00001eb414530	18.6193	27.8904	30.9442	62.8483	47.6893	43.3844	293.014	0.664432	0.227891	2.91557	0.00355036	0.0259211
Zm00001eb070570	10.4958	13.2714	13.5448	23.4324	23.2736	25.7061	310.28	0.664414	0.201164	3.30285	0.000957077	0.010982
Zm00001eb063430	57.2636	60.485	68.8091	119.016	112.804	117.469	2134.5	0.663539	0.13493	4.91767	8.76e-07	9.33e-05
Zm00001eb219520	20.7949	32.5527	24.2096	58.143	47.1885	46.7428	392.078	0.663207	0.209928	3.15922	0.00158194	0.0151893
Zm00001eb066810	3.92989	4.10714	9.25279	11.3952	12.7343	10.9683	266.238	0.663098	0.253769	2.613	0.00897519	0.0461824
Zm00001eb425750	22.1271	18.2718	28.532	48.3995	41.2181	41.5912	687.727	0.662557	0.179675	3.68753	0.000226443	0.00429098
Zm00001eb089580	13.6437	14.3344	14.1216	28.0264	22.9411	28.7539	770.775	0.662403	0.162374	4.0795	4.51e-05	0.00151399
Zm00001eb253240	21.2007	23.3666	29.897	42.9665	65.1866	37.7865	400.297	0.662109	0.218357	3.03223	0.00242751	0.0201009
Zm00001eb071890	5.50659	10.1174	12	19.1425	19.6958	16.8553	255.092	0.662046	0.243419	2.71978	0.00653249	0.0378436
Zm00001eb055960	881.219	1301.44	1130.36	2368.77	1926.34	1980.38	39342.8	0.662041	0.156534	4.22936	2.34e-05	0.00101215
Zm00001eb302580	5.1834	3.70114	5.79348	9.17146	9.0225	10.9625	172.744	0.661701	0.23867	2.77245	0.00556353	0.0342903
Zm00001eb159970	35.6024	37.379	49.3169	81.4362	80.0736	69.5413	1169.89	0.661167	0.16175	4.08759	4.36e-05	0.00148744
Zm00001eb177300	58.6838	58.2219	65.146	114.893	108.998	114.839	3810.53	0.660844	0.123146	5.36636	8.03e-08	1.71e-05
Zm00001eb357490	20.8098	16.5214	18.8626	36.1984	40.5399	29.9395	611.322	0.660717	0.175488	3.76503	0.000166528	0.00347286
Zm00001eb369480	189.247	226.926	303.411	472.532	411.871	470.93	11423.1	0.659581	0.157976	4.1752	2.98e-05	0.00118531
Zm00001eb073400	54.8421	70.1683	50.8361	118.888	141.244	80.342	914.131	0.658967	0.199391	3.3049	0.000950112	0.0109339
Zm00001eb211200	16.7634	12.5033	19.102	29.6497	36.1719	26.428	584.425	0.658782	0.188911	3.48726	0.000487997	0.00711069
Zm00001eb225210	7.7503	10.1339	16.0102	23.3416	23.7201	21.0098	210.64	0.658628	0.245708	2.68053	0.00735058	0.0408924
Zm00001eb344520	8.70644	8.13395	8.81126	16.4008	16.9307	15.865	298.347	0.658531	0.192529	3.42042	0.000625238	0.008368
Zm00001eb360190	5.17486	7.36091	9.37303	15.0638	15.0773	14.4247	145.5	0.657951	0.254734	2.58289	0.00979754	0.0490375
Zm00001eb428040	427.071	457.181	342.816	834.341	977.512	535.244	3722.01	0.657861	0.184302	3.56947	0.0003577	0.00577485
Zm00001eb208540	6.17906	13.8093	11.5976	19.9204	23.2384	20.3982	287.5	0.65598	0.24316	2.69773	0.00698136	0.0395452
Zm00001eb010140	11.0652	13.1036	17.0813	26.1661	26.1212	26.6906	426.66	0.654721	0.194653	3.36354	0.00076951	0.00946341
Zm00001eb097890	19.5709	14.5357	17.0352	45.8146	26.8407	25.4066	995.108	0.654691	0.19927	3.28544	0.00101822	0.0114177
Zm00001eb015330	125.197	123.88	123.837	294.582	229.641	179.695	1641.79	0.653659	0.16917	3.86392	0.000111583	0.00268173
Zm00001eb365180	18.3557	12.8601	16.211	29.8351	30.6002	28.5971	685.474	0.652609	0.167536	3.89533	9.81e-05	0.0024464
Zm00001eb417640	50.7638	51.2397	54.2428	87.6313	113.543	91.3547	1047.23	0.652113	0.156268	4.17305	3.01e-05	0.00119057
Zm00001eb001470	14.5902	13.5605	15.6647	28.8952	37.5596	20.4484	209.438	0.652091	0.239208	2.72604	0.00640984	0.0373734
Zm00001eb389850	16.9536	21.2137	25.174	47.2748	38.8286	36.0181	365.1	0.652081	0.205359	3.17532	0.00149672	0.0147483
Zm00001eb360120	11.4068	8.6972	12.1756	20.2854	20.6895	20.8908	268.391	0.65001	0.20564	3.16092	0.00157273	0.0151627
Zm00001eb184410	6.7361	7.8188	9.68935	13.2379	16.9575	17.4492	197.331	0.649554	0.232743	2.79086	0.00525685	0.0330264
Zm00001eb057810	587.425	654.597	576.044	1072.34	1170.45	1120.67	26806.8	0.64928	0.124305	5.22327	1.76e-07	2.83e-05
Zm00001eb367490	13.188	10.8162	12.1888	22.7371	25.3241	20.8473	296.664	0.647778	0.198271	3.26713	0.00108643	0.011928
Zm00001eb008430	10.0848	7.67214	8.64545	14.5639	19.7448	15.6782	454.948	0.64761	0.189152	3.42376	0.000617609	0.00829405
Zm00001eb317590	9.97046	10.9148	13.4717	20.9296	25.0301	21.0216	203.834	0.647548	0.225199	2.87545	0.00403455	0.0279968
Zm00001eb051090	14.5282	10.1575	12.9474	25.049	21.7586	23.991	493.895	0.647216	0.180978	3.57621	0.000348612	0.00566221
Zm00001eb065090	23.3304	27.3805	33.8358	54.9129	55.4342	48.2101	997.571	0.64678	0.167512	3.8611	0.00011288	0.00270466
Zm00001eb226230	11.582	8.06589	14.3924	16.334	33.2875	17.5502	364.782	0.644939	0.24422	2.64081	0.00827087	0.0439052
Zm00001eb198850	58.2694	74.0036	61.7074	114.84	131.602	115.402	1718.95	0.644608	0.153086	4.21075	2.55e-05	0.00106967
Zm00001eb355050	23.3543	20.9745	22.609	37.0177	47.5507	40.218	754.523	0.643965	0.16215	3.97142	7.14e-05	0.00204461
Zm00001eb147060	8.72798	10.1503	8.58647	16.0914	18.9281	17.9991	229.854	0.64384	0.21509	2.99335	0.00275934	0.0220384
Zm00001eb147060	8.72798	10.1503	8.58647	16.0914	18.9281	17.9991	229.854	0.64384	0.21509	2.99335	0.00275934	0.0220384
Zm00001eb012950	45.2163	58.203	60.4458	103.845	110.234	93.8468	703.316	0.643258	0.173551	3.70645	0.000210181	0.00411132
Zm00001eb278990	4.84784	3.65672	4.45413	7.52659	6.9942	10.0042	437.193	0.643007	0.195741	3.28499	0.00101987	0.01142
Zm00001eb204050	6.3332	4.21953	5.99129	12.3825	7.83104	11.6408	322.603	0.642819	0.219888	2.92339	0.00346237	0.0256346
Zm00001eb080090	18.2298	20.1204	19.3369	32.9481	44.0338	31.9212	510.398	0.642339	0.185465	3.46339	0.000533416	0.00757644
Zm00001eb080090	18.2298	20.1204	19.3369	32.9481	44.0338	31.9212	510.398	0.642339	0.185465	3.46339	0.000533416	0.00757644
Zm00001eb214490	26.6218	27.9994	28.7353	46.6884	54.6348	52.8465	1359.65	0.642319	0.142929	4.49398	6.99e-06	0.000418109
Zm00001eb378900	385.283	429.42	376.234	708.168	806.572	681.746	9743.71	0.641646	0.131518	4.87878	1.07e-06	0.000105182
Zm00001eb159030	60.6939	68.5703	65.0205	96.7602	124.909	140.022	1847.94	0.641049	0.159596	4.0167	5.9e-05	0.00177576
Zm00001eb035350	11.7085	22.7143	20.3873	34.8322	36.5971	34.0697	625.831	0.640876	0.209794	3.05478	0.00225226	0.0190704
Zm00001eb238660	2.77072	2.71849	2.18239	3.91202	6.39522	4.74711	206.194	0.639913	0.237303	2.69661	0.00700499	0.0395523
Zm00001eb379030	11.0246	10.4729	8.08967	21.3411	16.6604	17.6414	636.914	0.639284	0.18171	3.51816	0.000434554	0.0066259
Zm00001eb336310	253.287	371.418	275.106	620.538	662.098	415.964	4795.95	0.639153	0.181447	3.52253	0.000427449	0.00655453
Zm00001eb423540	48.063	53.822	62.3505	109.965	103.355	92.2796	849.456	0.638711	0.163162	3.91459	9.06e-05	0.00234056
Zm00001eb037200	80.088	96.6741	103.295	182.827	185.64	150.561	2015.95	0.638607	0.152425	4.18966	2.79e-05	0.00114705
Zm00001eb106450	236.303	260.527	200.129	470.348	520.694	316.238	3234.08	0.638563	0.174693	3.65534	0.000256837	0.00468436
Zm00001eb212020	22.5253	26.0809	27.7559	51.8129	47.0398	43.356	701.449	0.636568	0.166698	3.8187	0.000134156	0.0030565
Zm00001eb103630	7.0788	10.0754	11.5832	23.2909	16.1548	16.7173	243.03	0.636308	0.234743	2.71066	0.00671497	0.0386244
Zm00001eb103630	7.0788	10.0754	11.5832	23.2909	16.1548	16.7173	243.03	0.636308	0.234743	2.71066	0.00671497	0.0386244
Zm00001eb103630	7.0788	10.0754	11.5832	23.2909	16.1548	16.7173	243.03	0.636308	0.234743	2.71066	0.00671497	0.0386244
Zm00001eb122340	5.81908	4.68085	5.13755	9.94573	8.64678	10.8865	325.167	0.635459	0.196468	3.23441	0.00121892	0.0127453
Zm00001eb122340	5.81908	4.68085	5.13755	9.94573	8.64678	10.8865	325.167	0.635459	0.196468	3.23441	0.00121892	0.0127453
Zm00001eb070190	33.8859	35.2034	42.3856	74.727	61.2713	69.2072	1710.64	0.634059	0.148104	4.28118	1.86e-05	0.000847107
Zm00001eb224070	39.3581	37.4685	47.5594	84.2509	72.3251	72.8392	1053.37	0.634028	0.154586	4.10147	4.11e-05	0.00143198
Zm00001eb200130	23.5538	15.2608	19.3846	35.6319	35.289	36.9785	670.82	0.633697	0.174568	3.63009	0.00028332	0.00493027
Zm00001eb265000	484.752	648.073	504.246	943.679	1095.26	985.884	18800.1	0.633677	0.147097	4.30787	1.65e-05	0.000769717
Zm00001eb179090	142.648	158.482	140.201	227.006	304.763	281.379	3086.92	0.632744	0.147892	4.27843	1.88e-05	0.000852696
Zm00001eb294250	9.10078	10.096	8.27384	18.5433	19.5833	14.3362	291.118	0.632621	0.209925	3.01355	0.00258209	0.021071
Zm00001eb123370	100.033	125.742	97.8546	218.614	254.886	137.543	1609.52	0.632199	0.193006	3.27553	0.00105463	0.0116765
Zm00001eb039400	67.6882	62.9764	78.1757	147.542	140.511	99.2537	1228.94	0.632081	0.169438	3.73045	0.000191135	0.00383388
Zm00001eb410250	4.52884	4.09614	2.90778	8.70827	4.84307	9.0689	270.703	0.631924	0.243306	2.59724	0.00939758	0.0475184
Zm00001eb205970	63.0215	79.7086	89.1388	155.344	139.237	133.167	2169.41	0.630515	0.155234	4.06172	4.87e-05	0.0015868
Zm00001eb187430	567.122	781.375	596.167	1578.04	1339.11	760.67	7776.37	0.629717	0.19744	3.18941	0.00142563	0.0142256
Zm00001eb187900	35.4001	30.5812	39.9552	66.0515	67.8328	60.482	1030.45	0.629627	0.152015	4.14188	3.44e-05	0.00128697
Zm00001eb187900	35.4001	30.5812	39.9552	66.0515	67.8328	60.482	1030.45	0.629627	0.152015	4.14188	3.44e-05	0.00128697
Zm00001eb122120	6.62521	6.13638	6.40686	10.8113	9.89431	15.9872	258.789	0.628612	0.22389	2.80768	0.00499002	0.0319263
Zm00001eb248940	125.469	161.442	168.026	297.534	281.212	257.087	3737.71	0.628548	0.147428	4.26344	2.01e-05	0.000891517
Zm00001eb093590	17.454	11.7994	13.8293	26.5476	25.6858	27.1747	715.06	0.627512	0.170012	3.691	0.000223378	0.0042839
Zm00001eb298950	7.19413	5.01026	5.59885	11.873	9.44632	12.6283	249.259	0.627249	0.219249	2.8609	0.00422435	0.0288566
Zm00001eb287010	6.73477	8.84168	5.89227	17.7963	12.0603	12.1692	212.836	0.627162	0.240788	2.60462	0.00919767	0.0469787
Zm00001eb342530	20.7878	27.1362	27.7228	41.5689	58.7317	44.2265	274.216	0.626664	0.219296	2.85762	0.00426835	0.0289029
Zm00001eb205550	46.9627	61.0343	64.0751	97.6606	129.863	92.7923	949.367	0.626462	0.179975	3.48083	0.000499871	0.00723025
Zm00001eb293480	232.233	242.929	219.038	397.93	464.157	402.488	5317.64	0.626089	0.130263	4.80633	1.54e-06	0.000136158
Zm00001eb032730	5.01544	5.46668	8.37854	13.6525	12.2244	10.3597	251.522	0.625891	0.229263	2.73001	0.0063332	0.0370911
Zm00001eb120310	12.1357	11.71	11.2694	21.1214	21.2127	22.1553	678.707	0.625742	0.156418	4.00045	6.32e-05	0.00186191
Zm00001eb212190	76.9139	121.075	110.211	240.373	178.153	157.979	2361.67	0.625644	0.185126	3.37956	0.00072603	0.00917195
Zm00001eb023870	7.48405	5.63463	9.14902	12.2636	17.3125	12.9329	255.297	0.625445	0.226347	2.76321	0.00572359	0.0347604
Zm00001eb363890	303.257	373.179	344.926	682.042	599.848	582.096	5638.94	0.623258	0.138422	4.50258	6.71e-06	0.000407088
Zm00001eb245180	13.1373	11.4742	12.2912	19.9115	28.414	21.424	265.131	0.623064	0.212915	2.92635	0.00342966	0.0254567
Zm00001eb001460	44.4929	52.1515	50.2159	109.896	97.4666	64.0695	5811.24	0.622862	0.170419	3.65488	0.000257304	0.00468436
Zm00001eb241080	6.39922	7.11178	7.08977	13.4017	13.1803	12.8386	176.596	0.622287	0.226005	2.75342	0.00589767	0.0355167
Zm00001eb400460	2.74563	2.49829	2.3758	5.06755	4.14439	5.16695	248.801	0.621196	0.210058	2.95727	0.0031038	0.0238938
Zm00001eb232170	13.7715	9.64523	9.48017	20.8182	18.8189	20.7678	926.68	0.620647	0.169885	3.65334	0.000258847	0.00470159
Zm00001eb200440	5.27892	4.36337	6.33948	9.1994	11.5762	9.79468	183.548	0.620147	0.232517	2.6671	0.0076508	0.0416391
Zm00001eb118820	27.9176	29.2052	29.6415	65.5664	52.3223	44.0997	414.566	0.619802	0.194591	3.18515	0.00144681	0.0143102
Zm00001eb050220	5.82178	4.6705	5.6623	10.8827	9.7528	10.3183	159.446	0.619259	0.233447	2.65267	0.00798579	0.0430588
Zm00001eb294740	13.4238	18.9896	18.295	35.665	31.7838	27.314	482.872	0.617731	0.1953	3.16298	0.00156163	0.0151232
Zm00001eb109890	81.6779	88.7839	84.0759	153.583	171.124	138.253	1751.25	0.617504	0.143351	4.30763	1.65e-05	0.000769717
Zm00001eb258380	28.9037	23.786	25.4045	50.3532	49.3787	42.4699	940.493	0.617172	0.153753	4.01404	5.97e-05	0.00178904
Zm00001eb121510	6.98327	7.9463	6.90655	14.265	13.6516	13.5038	197.134	0.616897	0.220841	2.7934	0.00521569	0.0329348
Zm00001eb118920	12.3485	11.3385	11.5251	22.5895	23.9946	20.9873	150.812	0.616197	0.235878	2.61236	0.00899199	0.0462289
Zm00001eb118920	12.3485	11.3385	11.5251	22.5895	23.9946	20.9873	150.812	0.616197	0.235878	2.61236	0.00899199	0.0462289
Zm00001eb199110	6.88816	6.39114	9.15575	14.5872	12.5633	15.3558	211.106	0.615789	0.225062	2.73608	0.00621759	0.0366591
Zm00001eb149680	47.012	49.9432	53.2754	91.3186	97.7461	83.2735	1585.39	0.615479	0.140877	4.36892	1.25e-05	0.000643325
Zm00001eb050280	42.0475	53.0604	48.4996	90.2911	97.6788	74.1808	1888.44	0.61348	0.157174	3.90319	9.49e-05	0.00239096
Zm00001eb050280	42.0475	53.0604	48.4996	90.2911	97.6788	74.1808	1888.44	0.61348	0.157174	3.90319	9.49e-05	0.00239096
Zm00001eb068330	27.4948	24.6702	29.7476	60.9702	42.8608	46.0416	892.722	0.613145	0.170005	3.60663	0.000310194	0.00529611
Zm00001eb145740	8.23046	9.25091	12.6151	21.875	15.4169	18.7952	441.486	0.611959	0.204144	2.99767	0.00272048	0.0217937
Zm00001eb152120	72.1548	70.3315	77.8419	118.298	155.776	125.067	1623.76	0.611866	0.14912	4.10319	4.07e-05	0.00142768
Zm00001eb228300	13.801	24.6762	27.9908	37.3024	44.1322	44.0246	520.556	0.611627	0.217986	2.8058	0.00501911	0.0319896
Zm00001eb211610	32.1991	29.3848	30.6875	52.8172	67.0565	48.9869	636.625	0.61111	0.173279	3.52673	0.000420723	0.00648759
Zm00001eb072880	18.7396	16.8697	14.8925	30.1292	40.5051	23.7795	413.867	0.610309	0.209213	2.91716	0.00353237	0.0259029
Zm00001eb372220	31.2588	25.0011	33.2061	48.3685	62.0758	52.1505	846.34	0.609704	0.16608	3.67115	0.000241457	0.00448917
Zm00001eb258900	6.88674	4.35885	6.93681	13.5286	8.84451	11.476	416.996	0.609358	0.211496	2.88118	0.00396193	0.0277068
Zm00001eb096890	29.5565	30.4543	40.8741	64.522	55.7187	63.1018	1112.47	0.608962	0.162737	3.742	0.00018256	0.00370908
Zm00001eb432940	296.756	373.444	366.642	527.824	661.462	688.081	11700.8	0.608845	0.147484	4.12821	3.66e-05	0.00132202
Zm00001eb163800	21.6268	17.4167	19.0732	32.6501	37.5614	35.143	689.236	0.607938	0.161269	3.76972	0.000163434	0.00345401
Zm00001eb224550	4.12173	4.08063	5.73807	8.74581	9.42628	7.98742	232.593	0.607804	0.219577	2.76806	0.00563908	0.034564
Zm00001eb292620	7.96992	6.66891	6.35198	9.77695	15.7653	14.2125	222.465	0.607582	0.231265	2.62721	0.0086089	0.0450505
Zm00001eb292620	7.96992	6.66891	6.35198	9.77695	15.7653	14.2125	222.465	0.607582	0.231265	2.62721	0.0086089	0.0450505
Zm00001eb384230	5.68216	3.91248	5.74685	11.1922	8.55698	8.47692	486.008	0.607563	0.194249	3.12776	0.00176146	0.0162976
Zm00001eb384230	5.68216	3.91248	5.74685	11.1922	8.55698	8.47692	486.008	0.607563	0.194249	3.12776	0.00176146	0.0162976
Zm00001eb010130	85.8109	90.7465	85.4801	152.615	157.694	160.047	2537.11	0.60684	0.128615	4.71827	2.38e-06	0.000187499
Zm00001eb323490	256.148	250.153	214.285	457.976	529.761	324.586	3558.83	0.606469	0.166892	3.63391	0.00027916	0.00490116
Zm00001eb323490	256.148	250.153	214.285	457.976	529.761	324.586	3558.83	0.606469	0.166892	3.63391	0.00027916	0.00490116
Zm00001eb392970	26.6154	30.2904	25.3236	56.9087	52.8889	41.4231	585.259	0.606197	0.182218	3.32676	0.000878616	0.0102861
Zm00001eb185630	8.79744	9.06055	9.71264	19.3571	14.7875	17.0395	277.738	0.606106	0.204653	2.96162	0.00306022	0.0236044
Zm00001eb065570	9.85942	14.1694	14.0206	25.7451	22.0103	22.1164	739.689	0.605826	0.181483	3.3382	0.000843228	0.0100259
Zm00001eb065570	9.85942	14.1694	14.0206	25.7451	22.0103	22.1164	739.689	0.605826	0.181483	3.3382	0.000843228	0.0100259
Zm00001eb214560	85.0006	85.7573	85.0353	158.341	146.428	152.909	3173.77	0.605089	0.123863	4.88517	1.03e-06	0.000103119
Zm00001eb074070	28.3355	32.7249	30.1637	49.6922	65.2678	51.4985	700.769	0.604987	0.172912	3.49881	0.000467344	0.00692682
Zm00001eb124070	49.8343	74.0103	75.8574	159.892	107.517	104.244	646.454	0.60404	0.206027	2.93185	0.00336954	0.0251774
Zm00001eb402970	23.6095	18.801	22.7596	44.3867	43.5851	31.1045	586.504	0.603639	0.183829	3.2837	0.00102454	0.0114398
Zm00001eb306320	50.434	86.1501	66.489	131.191	134.61	109.811	935.551	0.603305	0.192031	3.14171	0.00167967	0.015851
Zm00001eb007030	14.5701	9.31534	9.74211	24.0755	17.837	19.6969	646.717	0.602744	0.19248	3.13147	0.00173933	0.0161688
Zm00001eb345550	21.0352	19.1755	21.5055	39.4176	42.6268	30.3646	595.796	0.602598	0.176925	3.40595	0.000659348	0.0086172
Zm00001eb253560	34.5468	29.6874	28.7997	46.9818	58.594	62.9686	801.717	0.602036	0.168128	3.58082	0.000342517	0.00560179
Zm00001eb103500	41.8191	41.5077	47.842	87.6479	104.256	51.7177	602.558	0.601255	0.210767	2.85271	0.00433485	0.029102
Zm00001eb312940	14.5358	10.4539	13.8653	21.3919	24.2355	25.825	305.25	0.600844	0.202535	2.96661	0.00301098	0.0233618
Zm00001eb073670	5.12271	7.20388	9.2022	12.7904	14.4836	13.1748	268.9	0.60018	0.225756	2.65853	0.00784816	0.0425788
Zm00001eb196590	64.4914	72.86	59.7331	131.154	96.8574	127.62	3220.38	0.599979	0.154364	3.88677	0.000101587	0.00249474
Zm00001eb370860	299.858	364.455	349.617	657.636	605.348	555.396	4884.2	0.599833	0.138027	4.34577	1.39e-05	0.000694747
Zm00001eb096530	42.1013	38.2285	50.0606	80.662	82.2381	72.2686	729.996	0.599764	0.163277	3.6733	0.000239441	0.00446222
Zm00001eb424820	8.91196	7.65778	10.728	18.7029	17.4355	13.5161	649.915	0.599601	0.18197	3.29506	0.000984009	0.011149
Zm00001eb394060	16.1208	15.0867	21.3383	30.435	35.3148	31.0708	312.134	0.599508	0.203371	2.94786	0.00319987	0.0243011
Zm00001eb099580	43.1595	62.4427	58.1524	107.147	94.7112	95.314	1438.34	0.599368	0.166258	3.60504	0.00031211	0.00530251
Zm00001eb053790	73.8415	107.897	101.763	177.348	185.274	151.923	1894.47	0.599218	0.166689	3.59483	0.000324607	0.00544165
Zm00001eb265250	12.0161	11.7555	12.311	26.2695	20.2053	20.6499	232.623	0.598638	0.214443	2.79159	0.00524493	0.0329975
Zm00001eb142770	5.68634	5.73027	7.75862	13.4405	11.7786	9.96846	418.047	0.598384	0.196709	3.04198	0.00235029	0.0196056
Zm00001eb386190	45.6158	56.2004	73.0652	120.732	93.4879	103.18	1431.56	0.598276	0.175573	3.40757	0.000655452	0.00859308
Zm00001eb379440	6.97189	4.97031	5.37956	13.933	9.93087	8.49526	278.196	0.596214	0.225242	2.64699	0.00812122	0.0435211
Zm00001eb105550	27.3735	21.536	25.7339	49.0677	47.3728	38.9093	468.887	0.596137	0.181297	3.28817	0.00100841	0.01134
Zm00001eb179340	24.1285	22.7856	27.1155	34.1739	59.9387	41.1469	726.713	0.59554	0.194499	3.06192	0.00219921	0.018803
Zm00001eb179340	24.1285	22.7856	27.1155	34.1739	59.9387	41.1469	726.713	0.59554	0.194499	3.06192	0.00219921	0.018803
Zm00001eb161770	117.825	160.446	161.042	287.465	303.434	212.693	687.958	0.595382	0.18977	3.13739	0.0017046	0.0159962
Zm00001eb375840	15.8926	13.7178	19.2974	23.7308	34.2974	31.5205	399.94	0.595087	0.20157	2.95227	0.0031545	0.0241192
Zm00001eb269400	120.877	117.375	139.972	260.761	214.051	200.935	2339.43	0.594919	0.145248	4.09589	4.21e-05	0.00145402
Zm00001eb270800	24.9732	23.1385	31.6011	56.3897	46.4864	41.3238	742.857	0.594786	0.176879	3.36267	0.000771935	0.00947845
Zm00001eb017810	27.6266	24.636	26.6088	52.0178	44.3662	44.7146	963.143	0.594528	0.149678	3.97206	7.13e-05	0.00204461
Zm00001eb059840	111.805	92.8071	95.284	198.901	161.296	172.902	5000.93	0.593885	0.134124	4.42786	9.52e-06	0.000535879
Zm00001eb161540	67.1194	83.4909	87.8124	156.047	125.301	145.706	3368.63	0.593272	0.149522	3.96779	7.25e-05	0.00205704
Zm00001eb112900	85.8899	80.731	92.9432	169.098	156.735	136.027	2063.5	0.592184	0.13895	4.26186	2.03e-05	0.00089282
Zm00001eb110560	81.4513	61.5609	60.7308	137.786	110.644	114.811	4126.48	0.592141	0.148029	4.00016	6.33e-05	0.00186191
Zm00001eb227930	6.78781	7.02712	7.30373	11.5702	15.2082	12.2371	239.119	0.592141	0.213539	2.77299	0.00555436	0.0342606
Zm00001eb120810	34.9428	34.9762	45.9124	85.7603	65.3091	57.5339	1561.08	0.5919	0.170787	3.46572	0.000528813	0.00754634
Zm00001eb187770	9.38361	8.82353	8.6923	10.9039	20.8997	18.4369	291.143	0.591707	0.22945	2.57881	0.00991425	0.0493708
Zm00001eb363260	18.1475	27.382	20.5977	50.5275	33.4389	37.2508	954.853	0.591146	0.194366	3.0414	0.00235477	0.0196223
Zm00001eb131160	30.726	22.7286	24.0812	48.488	45.3759	46.4257	418.492	0.591131	0.184461	3.20463	0.00135235	0.0137025
Zm00001eb141330	5.38886	3.85472	6.21314	9.64125	10.6897	8.39694	219.72	0.590891	0.227401	2.59845	0.00936462	0.0474125
Zm00001eb370620	32.1757	33.2696	39.2742	67.577	57.4728	62.1432	1009.18	0.590716	0.153972	3.83651	0.000124793	0.00288487
Zm00001eb126920	14.1735	10.7854	11.4791	19.9078	25.3337	21.0943	352.978	0.590483	0.196527	3.0046	0.00265934	0.0215011
Zm00001eb295820	47.5436	42.2183	37.3888	80.4104	60.3117	86.8402	3044.13	0.590311	0.15801	3.73592	0.000187031	0.00376996
Zm00001eb021040	23.226	32.6264	33.9073	60.0913	56.4595	47.342	523.334	0.590083	0.19345	3.05032	0.00228601	0.0192734
Zm00001eb098380	17.1856	20.1379	14.7262	32.2854	31.8469	31.0687	365.753	0.590026	0.195916	3.01163	0.00259852	0.0211698
Zm00001eb075850	8.79096	9.27741	9.79549	14.6853	15.8641	19.5614	677.436	0.589955	0.171238	3.44523	0.000570568	0.00789085
Zm00001eb232320	12.2274	20.9817	18.5357	39.4522	26.5074	30.8065	356.775	0.589734	0.225105	2.61982	0.00879753	0.0456256
Zm00001eb067220	56.5788	81.4924	73.4973	134.229	129.527	118.565	922.164	0.589406	0.17282	3.41052	0.000648393	0.00859308
Zm00001eb054370	5.6823	8.77604	6.00419	13.1291	11.8919	13.2354	257.474	0.589185	0.225002	2.61857	0.00882984	0.045673
Zm00001eb416360	9.22518	10.0313	11.415	23.1364	14.3421	18.6363	429.908	0.588117	0.202728	2.90102	0.00371948	0.0267342
Zm00001eb192050	42.9189	53.1969	68.9288	111.005	102.417	84.4517	1198.75	0.587436	0.179217	3.27779	0.00104624	0.0116162
Zm00001eb161490	17.8692	22.712	18.3852	38.9466	33.0993	34.6195	544.429	0.585841	0.180946	3.23766	0.00120516	0.012667
Zm00001eb114200	80.8446	39.364	53.174	98.7589	109.677	103.138	1749.43	0.585165	0.188051	3.11174	0.00185988	0.0169301
Zm00001eb291810	238.35	183.198	197.476	388.645	389.426	318.164	2463.74	0.584714	0.144959	4.03364	5.49e-05	0.00170026
Zm00001eb131310	33.7749	49.2078	47.1948	78.9802	82.6964	73.5364	678.513	0.583842	0.182149	3.20529	0.00134924	0.0136887
Zm00001eb405340	16.8354	19.4003	16.7979	32.1339	30.7752	32.4258	500.539	0.583835	0.174253	3.3505	0.000806668	0.00978302
Zm00001eb111300	111.704	120.743	119.965	193.962	229.827	199.241	2890.45	0.583402	0.134286	4.34446	1.4e-05	0.000694747
Zm00001eb027760	15.8323	17.1236	18.834	34.1608	34.0014	26.4452	286.594	0.583364	0.205682	2.83625	0.00456473	0.0301119
Zm00001eb155920	8.71409	8.71593	11.2653	14.2362	18.2208	19.661	360.144	0.582783	0.201888	2.88667	0.00389348	0.0274038
Zm00001eb173350	151.179	140.31	157.46	349.268	227.141	223.64	4895.45	0.582104	0.162773	3.57617	0.00034866	0.00566221
Zm00001eb211370	14.9988	13.776	14.6259	22.349	28.3911	27.498	366.803	0.582028	0.189186	3.07648	0.00209461	0.0182049
Zm00001eb257200	89.892	101.225	113.501	201.296	172.317	165.643	2973.14	0.581748	0.143223	4.06184	4.87e-05	0.0015868
Zm00001eb167790	82.4365	88.9993	101.175	162.096	167.206	152.318	1813.14	0.580985	0.140049	4.14844	3.35e-05	0.00125656
Zm00001eb001680	56.6732	60.552	63.5528	115.861	117.705	89.9401	674.81	0.580983	0.170638	3.40478	0.000662181	0.0086172
Zm00001eb340370	4.08737	3.5601	4.11157	8.22215	7.54089	5.91441	207.058	0.580612	0.223372	2.59931	0.00934119	0.0473547
Zm00001eb051990	10.0749	9.63715	11.4676	20.1761	16.7889	18.7189	543.01	0.580592	0.171104	3.39321	0.000690777	0.0088256
Zm00001eb415580	28.9177	29.2078	22.8288	50.673	45.1629	48.1158	1255.69	0.580195	0.155717	3.72595	0.000194581	0.00387345
Zm00001eb213240	39.43	39.0493	38.5582	72.7872	61.6028	72.0772	1875.31	0.580075	0.137173	4.22878	2.35e-05	0.00101215
Zm00001eb255840	7.75243	7.41207	9.41492	13.4516	15.2189	15.7653	312.789	0.579619	0.19765	2.93255	0.00336189	0.025144
Zm00001eb343670	7.33296	7.39283	8.51647	14.5513	13.4888	13.4307	512.762	0.579022	0.169815	3.40973	0.00065028	0.00859308
Zm00001eb349110	34.921	33.3103	36.8585	70.56	64.0412	54.0432	431.844	0.578866	0.182717	3.1681	0.00153438	0.0150108
Zm00001eb214650	39.3891	46.6965	48.5168	87.1466	93.1	61.9945	686.244	0.577695	0.185583	3.11287	0.00185278	0.0168849
Zm00001eb356460	51.7545	69.7975	67.1601	138.649	108.246	96.0653	435.424	0.577377	0.201587	2.86416	0.00418122	0.0286614
Zm00001eb192630	6.65095	7.28521	8.00001	13.5218	12.3336	13.9023	285.034	0.576911	0.200079	2.88342	0.00393383	0.0275403
Zm00001eb301240	56.6464	58.5262	69.0081	101.686	116.71	106.376	1360.26	0.576354	0.14645	3.9355	8.3e-05	0.00223799
Zm00001eb408260	20.4761	22.4015	20.4532	31.082	43.902	38.0214	757.092	0.576314	0.172758	3.33597	0.000850018	0.0100611
Zm00001eb097220	9.68173	13.0886	12.3238	21.8482	23.7629	18.4569	291.509	0.575235	0.211209	2.72353	0.00645881	0.0376032
Zm00001eb082080	19.6398	22.0085	24.6406	40.3606	37.4347	40.0173	613.14	0.574591	0.167577	3.42881	0.000606235	0.00823783
Zm00001eb431910	26.5234	26.8569	24.672	45.0039	46.4853	46.9923	564.367	0.574463	0.164598	3.4901	0.000482837	0.00707436
Zm00001eb283110	8.65453	5.03892	6.59648	9.22973	12.5485	14.8445	548.472	0.573846	0.208861	2.74751	0.00600497	0.0358175
Zm00001eb128690	10.9155	12.9054	15.1187	23.5951	22.273	24.1305	373.116	0.573253	0.193147	2.96796	0.00299783	0.0233286
Zm00001eb292530	12.3488	15.1628	14.6396	27.2342	22.8859	25.0315	598.075	0.572493	0.173431	3.30099	0.000963441	0.0110344
Zm00001eb218140	25.6492	22.6135	22.8464	46.6115	38.3228	40.155	1195.12	0.572345	0.147977	3.8678	0.000109823	0.00266381
Zm00001eb218140	25.6492	22.6135	22.8464	46.6115	38.3228	40.155	1195.12	0.572345	0.147977	3.8678	0.000109823	0.00266381
Zm00001eb096580	13.9882	14.3761	21.4856	28.9735	29.0804	30.7564	706.454	0.572294	0.182137	3.1421	0.00167741	0.015851
Zm00001eb316620	81.7307	74.1117	85.6273	144.77	128.77	147.764	4787.07	0.571948	0.125152	4.57002	4.88e-06	0.000322643
Zm00001eb272740	137.668	157.86	143.138	246.493	286.779	237.935	2893.98	0.571876	0.140062	4.08301	4.45e-05	0.00149763
Zm00001eb196400	8.73609	7.88901	8.47462	14.7099	17.8423	13.0285	244.531	0.571586	0.21297	2.68387	0.00727744	0.040607
Zm00001eb364680	918.191	965.276	856.25	1502.35	1952.03	1368.59	7700.92	0.57043	0.14827	3.84724	0.000119458	0.00281942
Zm00001eb277560	28.7314	28.8734	29.8103	67.5117	41.3485	46.6108	1148.41	0.569116	0.177636	3.20383	0.00135614	0.0137164
Zm00001eb163930	3.86026	4.61132	4.42058	7.71865	6.76217	8.85356	278.234	0.568956	0.208518	2.72857	0.00636097	0.0371985
Zm00001eb291220	48.6618	55.9776	59.4337	78.0557	105.559	107.696	784.327	0.568828	0.175523	3.24077	0.00119209	0.0125933
Zm00001eb149660	44.6827	47.2902	53.9133	104.251	79.4714	73.3184	2075.66	0.568372	0.157793	3.602	0.000315774	0.00534174
Zm00001eb151930	133.778	155.665	154.736	280.74	273.575	224.286	2811.58	0.566347	0.144031	3.93213	8.42e-05	0.00224205
Zm00001eb184540	39.1545	21.7807	42.6074	62.4053	62.232	59.9904	640.212	0.566285	0.200627	2.82257	0.00476399	0.0310111
Zm00001eb243880	29.0766	35.9788	35.3712	51.998	66.4065	59.2317	866.673	0.56614	0.167735	3.3752	0.000737607	0.00928843
Zm00001eb067440	43.9641	49.1593	48.1615	82.5677	88.7274	76.5607	1164.38	0.565982	0.147813	3.82904	0.000128644	0.00296521
Zm00001eb024200	8.54955	7.15557	8.88734	15.004	16.7064	12.166	380.3	0.565282	0.193889	2.91549	0.00355129	0.0259211
Zm00001eb402340	5.89787	4.8567	6.84406	10.1551	10.6454	10.548	333.518	0.56517	0.194822	2.90095	0.00372034	0.0267342
Zm00001eb402340	5.89787	4.8567	6.84406	10.1551	10.6454	10.548	333.518	0.56517	0.194822	2.90095	0.00372034	0.0267342
Zm00001eb385600	16.3521	18.7316	22.7456	33.1061	32.4647	36.7249	646.43	0.565139	0.174502	3.23859	0.00120122	0.0126424
Zm00001eb185220	78.3021	80.736	59.4772	124.947	145.991	114.599	1611.48	0.564837	0.163412	3.45651	0.000547214	0.0077445
Zm00001eb079280	28.4447	25.0788	29.9057	42.6633	50.0079	53.3824	1021.39	0.564625	0.154097	3.6641	0.000248214	0.00459312
Zm00001eb079280	28.4447	25.0788	29.9057	42.6633	50.0079	53.3824	1021.39	0.564625	0.154097	3.6641	0.000248214	0.00459312
Zm00001eb057400	19.1615	19.0824	15.0368	30.2613	30.1508	34.0653	547.458	0.564575	0.177981	3.1721	0.00151338	0.014866
Zm00001eb352310	4.6715	6.23413	5.92318	9.87618	11.1447	9.1897	352.651	0.564304	0.19971	2.82561	0.004719	0.0308713
Zm00001eb433940	19.4685	17.2593	17.6691	30.2705	36.3306	29.9624	393.801	0.564285	0.184506	3.05836	0.00222551	0.0189662
Zm00001eb217160	23.0528	19.4193	20.5433	38.4526	39.4119	33.3592	485.802	0.563579	0.174124	3.23666	0.00120939	0.0126777
Zm00001eb434210	9.64584	7.43824	7.42011	13.8535	14.3787	16.0083	220.014	0.561977	0.217895	2.57912	0.0099051	0.0493564
Zm00001eb331500	14.4534	14.851	13.4604	31.9127	23.8675	20.3353	599.954	0.561483	0.188408	2.98014	0.00288112	0.0227346
Zm00001eb083450	9.56496	7.46955	9.96728	14.8446	15.8574	16.9224	457.384	0.561327	0.180319	3.11297	0.00185218	0.0168849
Zm00001eb062000	15.9465	22.4088	23.1292	38.3667	38.0133	34.0385	350.433	0.561005	0.20374	2.75353	0.00589559	0.0355167
Zm00001eb377900	25.8962	22.3171	21.9912	20.1097	17.3878	16.0546	763.056	-0.560067	0.162425	-3.44816	0.000564426	0.00788895
Zm00001eb402540	29.0884	25.7847	23.3017	17.8902	19.4833	22.0815	713.902	-0.561	0.167355	-3.35216	0.000801845	0.00973952
Zm00001eb056020	25.1634	20.3143	18.9391	12.6025	17.2899	17.7312	288.068	-0.56133	0.213516	-2.62899	0.00856394	0.0449935
Zm00001eb206930	12.9705	8.89004	10.4875	7.95533	6.90267	9.11247	299.558	-0.561565	0.209314	-2.68288	0.00729907	0.0406633
Zm00001eb115240	24.7253	21.4444	27.0485	21.4512	15.3845	18.6063	721.225	-0.56177	0.172547	-3.25575	0.00113092	0.0121537
Zm00001eb222280	17.9442	16.1483	14.7983	11.566	8.3642	16.3429	554.327	-0.563158	0.210193	-2.67925	0.00737883	0.0409629
Zm00001eb017330	132.896	110.761	87.5935	92.0401	67.2063	92.305	4726.04	-0.563767	0.16667	-3.38253	0.000718213	0.00913173
Zm00001eb111660	47.312	33.5315	39.1859	31.557	31.8241	27.8461	1224.6	-0.565255	0.155592	-3.63293	0.000280218	0.00490879
Zm00001eb412830	71.3839	48.9423	42.4832	39.4238	37.3943	45.6523	1429.23	-0.566201	0.17864	-3.1695	0.00152701	0.0149719
Zm00001eb127290	91.2353	53.7133	46.372	51.6419	50.1067	40.3436	1190.68	-0.566832	0.200414	-2.82831	0.00467948	0.0306891
Zm00001eb071760	297.846	177.885	211.482	184.556	174.488	160.561	5186.82	-0.567589	0.160133	-3.54449	0.00039338	0.00617568
Zm00001eb135720	13.9295	9.03447	9.23265	8.47627	7.77798	7.87697	731.103	-0.567795	0.181707	-3.12479	0.00177931	0.0164089
Zm00001eb348240	71.569	52.217	45.3502	51.1788	41.0066	32.9541	470.318	-0.568625	0.208516	-2.727	0.00639126	0.0372926
Zm00001eb177490	98.0216	98.5969	117.131	51.1935	72.2666	110.209	3119.82	-0.568673	0.195798	-2.90439	0.00367972	0.0265981
Zm00001eb288070	85.1863	68.8654	76.3989	55.282	46.2077	72.0723	1254.06	-0.569104	0.171242	-3.32339	0.000889298	0.010355
Zm00001eb321790	137.255	98.5339	84.6224	100.855	80.9881	56.1061	1223.94	-0.570095	0.2003	-2.84621	0.00442435	0.0295069
Zm00001eb321470	21.9327	15.398	12.8759	11.4046	11.1661	14.4564	468.406	-0.570273	0.206909	-2.75616	0.00584849	0.0353827
Zm00001eb426290	132.095	128.091	135.591	92.5257	101.656	108.548	2563.01	-0.570682	0.130164	-4.38433	1.16e-05	0.000623905
Zm00001eb177670	22.6249	15.0313	13.0079	12.0506	9.65781	15.3495	457.333	-0.570829	0.218577	-2.61157	0.00901282	0.0462289
Zm00001eb087840	709.869	874.759	772.419	638.321	624.11	543.208	24092.9	-0.570916	0.13564	-4.20904	2.56e-05	0.00106967
Zm00001eb097160	50.9172	40.4838	42.2321	29.4545	26.2647	44.3507	1678.45	-0.570933	0.180404	-3.16474	0.00155219	0.0150875
Zm00001eb371580	39.0916	39.003	41.049	34.7169	34.0864	18.8595	391.579	-0.571022	0.216878	-2.63291	0.00846561	0.0446982
Zm00001eb002870	49.3021	46.8055	45.7792	28.8028	41.6298	35.2542	390.857	-0.571296	0.19336	-2.95457	0.00313103	0.024033
Zm00001eb187050	8.5228	9.0426	9.45688	7.69436	6.29435	5.99771	257.647	-0.571913	0.208052	-2.7489	0.00597962	0.0357915
Zm00001eb220780	38.1916	27.5366	20.5521	21.703	16.028	25.8895	872.929	-0.572489	0.208308	-2.74828	0.00599083	0.0358175
Zm00001eb393720	64.8935	63.4899	48.0834	37.3095	45.622	49.8731	979.308	-0.572704	0.174367	-3.28448	0.00102173	0.0114245
Zm00001eb292760	24.4625	27.4828	26.8417	18.6066	14.3563	25.6058	729.307	-0.573687	0.195222	-2.93864	0.00329652	0.0247963
Zm00001eb333240	51.1939	33.0886	31.7946	32.4772	29.9702	22.5142	397.874	-0.575667	0.214217	-2.68731	0.007203	0.040299
Zm00001eb299250	56.1772	61.312	67.9187	46.6467	52.0834	38.7632	355.409	-0.577007	0.196196	-2.94097	0.00327182	0.0246575
Zm00001eb022910	5.35554	5.80118	5.33032	4.74842	3.06456	4.19034	238.568	-0.579487	0.222338	-2.60633	0.0091518	0.0467858
Zm00001eb231540	15.7106	14.3094	19.273	10.8497	11.591	14.1525	513.06	-0.579625	0.184476	-3.14201	0.00167793	0.015851
Zm00001eb188880	21.0065	15.5481	14.7141	9.96404	11.849	15.7173	451.429	-0.579634	0.206428	-2.80792	0.0049863	0.0319263
Zm00001eb274970	12.4942	11.3247	10.1295	8.43947	7.36956	8.92286	218.448	-0.581238	0.217311	-2.67468	0.00747997	0.0411964
Zm00001eb009890	57.9105	34.1074	41.037	31.0045	33.2806	34.2965	848.204	-0.581303	0.181453	-3.2036	0.0013572	0.0137164
Zm00001eb204260	18.0879	23.6555	27.4915	15.188	18.1305	17.7005	427.715	-0.58293	0.198635	-2.93469	0.00333884	0.0250191
Zm00001eb030440	43.2395	37.3897	27.4895	23.4422	32.5829	23.1175	440.069	-0.583574	0.208967	-2.79266	0.00522774	0.0329348
Zm00001eb122690	56.8346	42.7954	47.2982	34.3612	33.2196	41.8937	765.566	-0.583807	0.168977	-3.45494	0.00055041	0.00777577
Zm00001eb227950	91.1267	84.0246	103.665	54.486	71.609	82.7742	3050.99	-0.583995	0.158328	-3.6885	0.000225576	0.00429098
Zm00001eb285970	50.041	31.36	35.4054	36.0673	24.0681	25.7288	854.67	-0.585624	0.193275	-3.03001	0.00244547	0.0202071
Zm00001eb252870	326.816	263.628	233.138	263.666	181.564	168.004	6689.85	-0.588015	0.169706	-3.4649	0.000530435	0.00754768
Zm00001eb384300	94.2531	73.2195	61.2286	49.3941	61.1448	59.0392	968.621	-0.588133	0.176444	-3.33326	0.000858333	0.0101443
Zm00001eb327900	49.679	45.4869	50.7333	32.7796	32.9592	42.9573	777.022	-0.588478	0.165981	-3.54545	0.000391937	0.00617568
Zm00001eb107420	113.307	99.3576	85.8488	87.9959	67.4343	67.6256	1456.76	-0.589206	0.162019	-3.63665	0.000276207	0.00486014
Zm00001eb291240	36.0832	21.6238	35.9309	23.139	23.0077	21.1276	274.152	-0.589619	0.219694	-2.68382	0.00727867	0.040607
Zm00001eb213960	46.2062	41.4809	40.6565	25.4773	30.6837	37.4296	333.736	-0.591037	0.202338	-2.92104	0.0034887	0.0257159
Zm00001eb425560	153.713	130.459	102.97	71.0528	100.757	114.608	3430.69	-0.591375	0.177859	-3.32496	0.000884309	0.0103274
Zm00001eb247500	22.6867	16.4315	18.3347	13.2688	14.0881	14.7095	373.287	-0.592435	0.19061	-3.1081	0.00188296	0.0170613
Zm00001eb430500	15.9615	19.4527	15.9073	9.74541	12.6903	14.4829	244.921	-0.59253	0.223358	-2.65283	0.00798208	0.0430588
Zm00001eb351010	48.4073	55.6662	47.7071	34.5088	30.5978	47.4594	1423.09	-0.59311	0.173971	-3.40925	0.000651425	0.00859308
Zm00001eb317910	30.267	16.5737	17.0335	15.2568	15.3228	15.3056	431.395	-0.594615	0.214664	-2.76998	0.00560591	0.0344235
Zm00001eb317910	30.267	16.5737	17.0335	15.2568	15.3228	15.3056	431.395	-0.594615	0.214664	-2.76998	0.00560591	0.0344235
Zm00001eb292170	655.726	581.344	398.143	422.48	420.975	371.044	4620.46	-0.595824	0.165963	-3.59011	0.000330536	0.00548109
Zm00001eb364210	13.55	11.3088	13.258	8.08634	8.12091	11.3531	307.884	-0.596136	0.207239	-2.87656	0.00402032	0.0279542
Zm00001eb316010	3610.8	3952.63	4043.7	2882.37	3031.77	2838.1	41405.2	-0.596984	0.118659	-5.03107	4.88e-07	6.03e-05
Zm00001eb230300	185.542	193.047	218.501	162.459	145.589	139.581	3434.1	-0.598289	0.132535	-4.5142	6.36e-06	0.000394503
Zm00001eb307700	50.432	42.1	38.6233	32.6375	27.6036	36.7394	1218.23	-0.600735	0.162445	-3.69808	0.00021724	0.00421798
Zm00001eb143290	81.1253	89.5143	96.3176	68.4916	62.6794	68.3641	1998.69	-0.60082	0.137735	-4.36214	1.29e-05	0.000659281
Zm00001eb041370	20.491	22.1622	15.8265	15.8273	12.7439	14.1416	463.555	-0.601832	0.193284	-3.11372	0.00184745	0.0168754
Zm00001eb230960	595.072	482.402	450.784	441.276	371.08	323.046	5698.67	-0.601834	0.149605	-4.02282	5.75e-05	0.00174601
Zm00001eb163820	71.6226	39.7913	52.2099	34.6719	44.4543	37.8123	374.706	-0.602063	0.213119	-2.82501	0.00472791	0.0309039
Zm00001eb146430	52.174	40.9565	36.5216	30.8136	29.1439	35.6054	1189.24	-0.60284	0.165178	-3.64965	0.000262599	0.00473699
Zm00001eb169920	28.2604	15.0576	16.2606	13.9068	12.922	15.5941	422.445	-0.603006	0.217718	-2.76967	0.00561135	0.0344235
Zm00001eb214660	37.9203	31.569	27.5739	22.8627	20.2155	28.1254	903.891	-0.603111	0.175771	-3.43123	0.000600848	0.00822306
Zm00001eb408010	17.1294	17.6018	22.8383	15.9416	9.94668	15.437	379.691	-0.60312	0.21232	-2.84062	0.00450257	0.0298267
Zm00001eb316000	2284.23	2286.53	2168.45	1603.59	1854.14	1589.03	13399	-0.604447	0.123442	-4.89662	9.75e-07	9.85e-05
Zm00001eb411490	19.6656	10.3727	8.47287	9.17639	8.58571	9.32418	468.19	-0.605491	0.231054	-2.62056	0.00877859	0.0455574
Zm00001eb286080	8.98402	4.34467	8.35637	5.0737	4.28482	5.77675	305.562	-0.605587	0.234392	-2.58365	0.00977606	0.0490233
Zm00001eb206630	58.8131	47.0665	50.611	40.8462	33.8364	38.4355	352.892	-0.611528	0.190709	-3.2066	0.00134312	0.0136655
Zm00001eb079610	125.612	120.964	121.839	87.8904	84.2054	101.272	3420.87	-0.612959	0.130383	-4.70122	2.59e-06	0.000197923
Zm00001eb432370	22.1975	15.8701	23.4824	17.1352	12.0448	14.141	233.26	-0.613053	0.225667	-2.71662	0.00659519	0.0381393
Zm00001eb071860	63.218	64.4104	57.8969	40.4147	43.4555	52.3867	1003.36	-0.613371	0.15928	-3.85091	0.000117682	0.00278584
Zm00001eb071860	63.218	64.4104	57.8969	40.4147	43.4555	52.3867	1003.36	-0.613371	0.15928	-3.85091	0.000117682	0.00278584
Zm00001eb092690	38.6677	34.7266	30.0834	28.9351	19.8473	25.6717	448.751	-0.617056	0.194925	-3.16561	0.00154758	0.0150612
Zm00001eb141370	17.169	21.6648	17.0597	13.0559	13.9223	13.2913	352.733	-0.617059	0.196722	-3.1367	0.00170858	0.0159962
Zm00001eb374080	74.121	73.2425	72.6677	37.7978	44.8882	75.5824	2934.07	-0.618772	0.19078	-3.24337	0.00118124	0.0124998
Zm00001eb272240	25.5343	27.6432	24.2553	19.5659	16.9522	19.807	545.548	-0.619761	0.172529	-3.59222	0.000327876	0.00547595
Zm00001eb000320	17.1993	14.4445	14.9841	10.838	10.6287	11.7991	272.178	-0.620457	0.200511	-3.09438	0.00197224	0.0175278
Zm00001eb287420	11.089	13.1978	10.3072	8.06851	7.49912	9.03479	267.826	-0.62058	0.211089	-2.93989	0.0032833	0.0247204
Zm00001eb287420	11.089	13.1978	10.3072	8.06851	7.49912	9.03479	267.826	-0.62058	0.211089	-2.93989	0.0032833	0.0247204
Zm00001eb364730	21.7431	21.1672	21.8185	18.8014	11.1748	16.4376	526.346	-0.621352	0.195371	-3.18037	0.00147088	0.0145118
Zm00001eb143020	20.3958	19.7142	21.0289	15.9093	14.2645	14.1366	441.119	-0.621455	0.17416	-3.56829	0.000359317	0.00578061
Zm00001eb389350	27.4302	21.3854	17.8172	18.7118	8.75322	19.3252	1031.98	-0.621541	0.221665	-2.80397	0.00504783	0.0321172
Zm00001eb049950	135.175	124.856	124.526	88.774	87.5342	106.501	3064.76	-0.622945	0.134663	-4.62596	3.73e-06	0.000269667
Zm00001eb284260	15.47	15.6902	16.9639	8.49864	15.3109	9.7555	275.515	-0.623087	0.227379	-2.74031	0.00613821	0.0362886
Zm00001eb143200	26.922	22.3431	26.9216	17.9065	17.8712	19.2393	474.578	-0.624332	0.172786	-3.61332	0.000302304	0.00519186
Zm00001eb188160	14.2805	11.6406	8.80361	7.10547	7.72885	9.74911	481.611	-0.626329	0.204378	-3.06456	0.00217989	0.0186987
Zm00001eb353870	24.3739	18.093	16.9062	14.79	12.7517	15.0881	600.427	-0.62643	0.181816	-3.4454	0.000570207	0.00789085
Zm00001eb247020	72.6022	56.5586	57.6148	41.2161	47.1954	47.5619	1315.69	-0.626542	0.15151	-4.13533	3.54e-05	0.0013003
Zm00001eb212010	31.4479	29.7316	32.9215	27.8369	23.5358	13.9851	273.634	-0.627154	0.231651	-2.70732	0.00678284	0.0389149
Zm00001eb153380	198.221	167.881	176.793	98.6439	138.252	156.043	2624.51	-0.628045	0.162912	-3.85512	0.000115671	0.00274649
Zm00001eb385130	41.1538	31.935	43.4936	28.123	27.4723	28.3019	713.728	-0.633587	0.163864	-3.86654	0.00011039	0.00266934
Zm00001eb178240	8.44788	10.6149	8.62165	5.28004	7.67654	5.96042	170.568	-0.635665	0.241967	-2.62707	0.00861234	0.0450505
Zm00001eb331700	14.6314	11.3246	11.7597	9.01455	8.17117	9.63268	443.258	-0.637705	0.18278	-3.48891	0.00048499	0.00707996
Zm00001eb065930	340.637	300.021	342.319	286.401	227.152	194.826	1694.53	-0.638821	0.157375	-4.05923	4.92e-05	0.00159717
Zm00001eb276070	30.3165	31.1386	24.0774	19.1202	20.5229	19.7945	218.562	-0.639567	0.219349	-2.91575	0.00354829	0.0259211
Zm00001eb254940	39.3705	33.3678	23.265	24.0136	22.1636	21.0321	398.55	-0.641692	0.207765	-3.08855	0.00201134	0.0176875
Zm00001eb378030	38.7115	27.6568	23.7627	18.1603	20.6298	24.9	919.461	-0.641932	0.187978	-3.41492	0.000637997	0.00849549
Zm00001eb121370	25.7746	22.3554	24.2351	15.9944	12.7146	22.117	557.738	-0.642143	0.197844	-3.24571	0.00117159	0.0124806
Zm00001eb173170	6.9884	4.88089	6.16982	3.5835	4.11254	4.61146	193.474	-0.644405	0.229281	-2.81054	0.00494577	0.0317747
Zm00001eb268250	7.30395	5.03908	5.35067	3.41593	4.0225	4.40437	147.326	-0.644459	0.247489	-2.60399	0.00921452	0.0469835
Zm00001eb151790	33.7281	27.7301	20.8731	20.1602	20.647	17.3562	658.746	-0.645229	0.188785	-3.41779	0.000631317	0.00842076
Zm00001eb175230	90.0005	89.3698	82.4095	46.3956	68.9016	71.7562	2093.46	-0.646088	0.165632	-3.90075	9.59e-05	0.00240747
Zm00001eb376020	44.4351	35.7785	33.152	28.1065	23.0346	29.6937	1160.55	-0.648625	0.163678	-3.96281	7.41e-05	0.00209284
Zm00001eb064940	10.5073	12.2591	12.916	7.83832	6.99185	10.0283	353.047	-0.650549	0.203456	-3.1975	0.00138626	0.0139386
Zm00001eb176770	47.0623	31.8345	43.5037	29.9932	27.2169	29.4841	831.564	-0.651443	0.167586	-3.88722	0.0001014	0.00249474
Zm00001eb168270	189.549	139.423	150.509	81.7291	105.652	150.071	5175.71	-0.651895	0.180548	-3.61065	0.000305431	0.00523415
Zm00001eb057500	9.97309	11.0822	13.742	10.6781	6.10055	6.42085	179.508	-0.651977	0.251128	-2.59619	0.00942642	0.0476336
Zm00001eb243320	11.0165	7.35415	10.7573	7.50455	5.37893	6.71254	194.651	-0.65568	0.235189	-2.78789	0.00530527	0.033218
Zm00001eb252010	43.3361	26.2867	22.6277	10.779	20.7613	29.4835	676.967	-0.656567	0.24822	-2.6451	0.00816658	0.0436751
Zm00001eb221680	37.379	61.0053	48.4718	38.5716	35.2206	26.7335	311.572	-0.657996	0.22568	-2.91562	0.00354985	0.0259211
Zm00001eb265520	34.3304	26.35	20.7271	16.5117	15.8803	23.2575	386.081	-0.658301	0.217657	-3.02448	0.00249058	0.0204939
Zm00001eb265520	34.3304	26.35	20.7271	16.5117	15.8803	23.2575	386.081	-0.658301	0.217657	-3.02448	0.00249058	0.0204939
Zm00001eb178210	44.2381	42.1333	51.5737	41.9768	28.1981	25.942	617.052	-0.660195	0.192958	-3.42145	0.000622878	0.00835059
Zm00001eb187070	37.5601	37.9042	37.6295	24.032	23.944	32.0921	1041.33	-0.660688	0.16177	-4.08412	4.42e-05	0.00149689
Zm00001eb278480	8.19386	5.73483	5.84049	5.25564	3.35087	4.72515	255.225	-0.663878	0.227899	-2.91304	0.00357934	0.0260535
Zm00001eb425830	76.2167	70.4984	62.0883	42.1207	48.2775	57.364	1668.47	-0.664453	0.156733	-4.23941	2.24e-05	0.000976057
Zm00001eb425830	76.2167	70.4984	62.0883	42.1207	48.2775	57.364	1668.47	-0.664453	0.156733	-4.23941	2.24e-05	0.000976057
Zm00001eb068280	10.0844	9.56377	9.75053	6.17334	6.39236	6.93863	133.462	-0.664498	0.243587	-2.72797	0.00637245	0.0372379
Zm00001eb068280	10.0844	9.56377	9.75053	6.17334	6.39236	6.93863	133.462	-0.664498	0.243587	-2.72797	0.00637245	0.0372379
Zm00001eb288110	15.4976	17.7455	20.9514	12.788	11.1628	13.0081	225.106	-0.665189	0.218764	-3.04068	0.00236046	0.0196489
Zm00001eb237270	8.44684	7.41141	10.1507	6.39416	5.69013	5.34938	169.853	-0.665469	0.233669	-2.84792	0.00440063	0.0293954
Zm00001eb118410	5.41925	11.7781	8.18417	4.20888	6.27385	6.32125	278.588	-0.666333	0.251368	-2.65082	0.00802966	0.0432067
Zm00001eb381970	13.6809	11.1905	9.88274	4.78526	6.96959	10.8734	216.274	-0.667317	0.254455	-2.62253	0.00872793	0.0454231
Zm00001eb171480	35.3469	39.7916	34.2298	23.6739	20.6775	31.973	867.266	-0.668278	0.181219	-3.68769	0.000226303	0.00429098
Zm00001eb335140	28.0146	29.5191	24.7487	22.8237	17.0841	16.616	305.094	-0.668437	0.207632	-3.21933	0.00128491	0.0132917
Zm00001eb308720	14.1506	8.90284	11.3946	5.48119	7.12836	10.6196	537.172	-0.669123	0.2189	-3.05675	0.00223754	0.0190135
Zm00001eb368940	170.706	142.976	116.605	119.92	96.7826	84.0113	1361.13	-0.670218	0.174426	-3.84243	0.000121822	0.00284961
Zm00001eb275220	7.80725	6.38338	8.51405	4.94434	3.8332	6.41717	243.464	-0.670861	0.228342	-2.93797	0.00330374	0.0248032
Zm00001eb210680	17.2552	15.2383	17.768	9.79923	11.5491	13.311	383.657	-0.671273	0.190719	-3.5197	0.000432037	0.00660029
Zm00001eb397180	22.1041	28.5229	24.0957	17.3425	16.8328	17.2912	330.579	-0.674025	0.198458	-3.39632	0.000682995	0.00878311
Zm00001eb339270	73.0006	56.8045	53.4184	40.0739	50.8595	33.9656	372.293	-0.674411	0.206284	-3.26933	0.00107803	0.0118523
Zm00001eb175340	769.994	841.758	621.765	557.167	519.376	501.381	4218.01	-0.676701	0.146709	-4.61253	3.98e-06	0.000282212
Zm00001eb175340	769.994	841.758	621.765	557.167	519.376	501.381	4218.01	-0.676701	0.146709	-4.61253	3.98e-06	0.000282212
Zm00001eb175340	769.994	841.758	621.765	557.167	519.376	501.381	4218.01	-0.676701	0.146709	-4.61253	3.98e-06	0.000282212
Zm00001eb175340	769.994	841.758	621.765	557.167	519.376	501.381	4218.01	-0.676701	0.146709	-4.61253	3.98e-06	0.000282212
Zm00001eb175340	769.994	841.758	621.765	557.167	519.376	501.381	4218.01	-0.676701	0.146709	-4.61253	3.98e-06	0.000282212
Zm00001eb175340	769.994	841.758	621.765	557.167	519.376	501.381	4218.01	-0.676701	0.146709	-4.61253	3.98e-06	0.000282212
Zm00001eb165670	171.953	145.2	98.5507	86.163	89.6846	112.2	3580.16	-0.678728	0.178326	-3.80611	0.000141172	0.00315257
Zm00001eb165670	171.953	145.2	98.5507	86.163	89.6846	112.2	3580.16	-0.678728	0.178326	-3.80611	0.000141172	0.00315257
Zm00001eb408630	48.0766	45.6854	45.4416	28.3914	27.6235	40.0064	631.441	-0.680625	0.181356	-3.75297	0.000174752	0.0035968
Zm00001eb163250	4.86939	4.41383	2.84902	2.13579	2.61633	3.28482	286.07	-0.682086	0.233005	-2.92734	0.00341869	0.0254002
Zm00001eb250050	4.58364	3.32353	3.28861	2.5792	2.14853	2.41076	118.728	-0.687016	0.258505	-2.65765	0.00786864	0.0426606
Zm00001eb128810	59.0683	40.1079	37.1691	29.9017	33.0876	28.012	287.273	-0.688334	0.217275	-3.16803	0.00153478	0.0150108
Zm00001eb126900	86.3485	91.9632	69.9341	57.7141	62.2423	53.0029	1582.74	-0.689645	0.155709	-4.42906	9.46e-06	0.000535879
Zm00001eb317800	50.028	49.2729	55.9403	37.6796	32.4707	36.1285	408.748	-0.692405	0.18033	-3.83966	0.000123207	0.00286754
Zm00001eb332340	36.9772	36.3873	32.8836	32.973	21.3063	16.189	372.101	-0.694042	0.224637	-3.08962	0.00200413	0.0176717
Zm00001eb429440	8.27292	8.60847	8.27329	4.30576	4.80579	7.29236	210.304	-0.695338	0.235708	-2.95	0.00317776	0.024242
Zm00001eb429440	8.27292	8.60847	8.27329	4.30576	4.80579	7.29236	210.304	-0.695338	0.235708	-2.95	0.00317776	0.024242
Zm00001eb301320	13.4401	12.2263	11.9534	8.68033	7.93219	7.71474	133.635	-0.695679	0.244149	-2.84941	0.00438009	0.0293479
Zm00001eb415130	13.2192	10.492	6.53003	5.0033	6.56243	7.80199	227.5	-0.695883	0.250396	-2.77913	0.00545046	0.0338049
Zm00001eb215440	8.46913	9.38853	10.7301	4.98687	7.56657	5.43628	121.535	-0.699104	0.260991	-2.67865	0.00739197	0.0409781
Zm00001eb312530	3.56319	3.27463	3.09195	2.29903	1.55082	2.33879	107.808	-0.700044	0.266528	-2.62653	0.00862612	0.0450802
Zm00001eb056510	6.57567	8.74288	6.36019	4.10513	4.23841	5.43226	135.652	-0.700181	0.256262	-2.73228	0.00628973	0.0369463
Zm00001eb142190	17.2671	13.4491	13.122	8.8623	9.36754	11.1248	334.9	-0.700482	0.200342	-3.49644	0.000471511	0.00694751
Zm00001eb311000	26.1838	19.8065	19.9209	16.5643	11.1879	16.1609	371.227	-0.702297	0.206813	-3.39581	0.000684269	0.00878517
Zm00001eb112600	28.1524	27.2149	30.2557	14.5334	16.8956	25.9031	838.695	-0.708893	0.192909	-3.67475	0.000238081	0.00444737
Zm00001eb430730	24.342	18.6893	16.8012	10.5426	12.7891	15.8138	293.072	-0.710554	0.219035	-3.24402	0.00117857	0.0124998
Zm00001eb078200	9.20553	8.40323	8.04707	4.8109	5.4182	6.47185	201.811	-0.71272	0.223693	-3.18616	0.00144176	0.0143008
Zm00001eb159560	23.0867	16.7814	18.203	13.2038	11.4303	14.4113	644.986	-0.716344	0.175992	-4.07033	4.69e-05	0.00155499
Zm00001eb122420	14.7069	11.507	9.77151	6.35093	6.78325	10.213	343.012	-0.717761	0.222103	-3.23166	0.00123073	0.0128332
Zm00001eb331920	124.908	99.6222	90.5891	62.1067	82.6498	68.3329	1252.76	-0.718056	0.166218	-4.31997	1.56e-05	0.000754676
Zm00001eb305410	11.6594	10.5969	13.8209	8.27915	7.07453	7.63519	150.85	-0.718745	0.239333	-3.00311	0.00267233	0.0215424
Zm00001eb131070	53.6041	38.923	38.3127	29.1223	30.0172	29.3087	1001.1	-0.719692	0.163131	-4.41174	1.03e-05	0.000565267
Zm00001eb220920	17.642	17.1819	15.2858	12.7259	9.70258	10.9589	372.648	-0.72022	0.192116	-3.74887	0.00017763	0.00363702
Zm00001eb220920	17.642	17.1819	15.2858	12.7259	9.70258	10.9589	372.648	-0.72022	0.192116	-3.74887	0.00017763	0.00363702
Zm00001eb334900	63.8156	41.3397	42.51	28.6852	26.2211	43.018	2153.62	-0.721972	0.18956	-3.80868	0.000139711	0.0031288
Zm00001eb040800	4.61709	8.01622	10.6025	4.43032	3.359	6.06315	146.921	-0.724013	0.278244	-2.60208	0.00926602	0.0471556
Zm00001eb333760	57.5844	48.0882	43.7718	32.0083	32.075	36.914	1096.08	-0.724437	0.15755	-4.59813	4.26e-06	0.000295637
Zm00001eb238930	36.9346	32.4829	27.3613	18.1715	25.9959	19.0394	318.48	-0.724607	0.211457	-3.42673	0.000610894	0.00823783
Zm00001eb322440	6.32528	9.16659	7.72781	3.46289	5.39878	5.66501	174.921	-0.72736	0.251021	-2.89761	0.00376017	0.0268491
Zm00001eb412020	5.02227	3.59004	6.35631	1.94292	2.15529	4.75386	179.543	-0.727505	0.276604	-2.63014	0.00853506	0.0449543
Zm00001eb005080	41.7913	40.4021	45.2541	33.1093	26.3724	25.7843	569.258	-0.730105	0.172704	-4.22748	2.36e-05	0.00101245
Zm00001eb212660	59.1039	53.8536	63.2544	34.2495	40.2725	44.7658	2025.39	-0.730121	0.14453	-5.0517	4.38e-07	5.66e-05
Zm00001eb275240	2.34685	2.04586	1.5301	1.11645	1.18419	1.12589	77.3905	-0.737454	0.285727	-2.58098	0.00985216	0.0491548
Zm00001eb149860	9.61467	12.9248	11.8574	9.20162	7.03072	4.93335	156.385	-0.738151	0.257563	-2.8659	0.00415819	0.028603
Zm00001eb433620	4.49216	2.6306	4.00492	1.87831	2.502	2.25059	112.008	-0.739505	0.268481	-2.7544	0.00587998	0.0354915
Zm00001eb166710	44.139	33.3279	31.8885	22.8163	25.565	24.0714	683.831	-0.740224	0.172481	-4.29164	1.77e-05	0.00081287
Zm00001eb253540	10.7456	10.2647	14.0008	6.92482	7.01248	8.64987	295.487	-0.740573	0.208244	-3.55628	0.000376142	0.00596604
Zm00001eb253540	10.7456	10.2647	14.0008	6.92482	7.01248	8.64987	295.487	-0.740573	0.208244	-3.55628	0.000376142	0.00596604
Zm00001eb030250	16.4984	13.7182	11.7908	8.75317	6.56308	11.2953	277.291	-0.741706	0.227725	-3.25703	0.00112586	0.0121245
Zm00001eb402960	4.06667	1.86486	2.93825	1.04785	1.65674	2.30888	116.577	-0.743216	0.287818	-2.58225	0.00981593	0.0490672
Zm00001eb034920	6.573	4.61675	6.14836	3.212	3.8079	3.12075	88.3706	-0.745468	0.275942	-2.70154	0.00690184	0.0392677
Zm00001eb173240	17.4418	14.9949	14.449	8.11702	9.7366	12.2878	322.557	-0.74594	0.207767	-3.59027	0.000330332	0.00548109
Zm00001eb273690	13.5433	11.5923	9.9509	8.79339	6.99958	7.04669	409.814	-0.748499	0.19393	-3.85963	0.000113558	0.00271265
Zm00001eb273690	13.5433	11.5923	9.9509	8.79339	6.99958	7.04669	409.814	-0.748499	0.19393	-3.85963	0.000113558	0.00271265
Zm00001eb402310	3.74792	4.91167	4.95864	2.02777	3.00265	2.75856	80.4066	-0.748809	0.28545	-2.62326	0.00870928	0.0453769
Zm00001eb301040	21.6834	19.0095	17.4855	11.2431	11.1051	15.4405	488.237	-0.751202	0.190455	-3.94426	8e-05	0.00222463
Zm00001eb127490	7.38824	10.2276	7.14792	4.11368	4.72649	6.22478	155.003	-0.751251	0.254434	-2.95263	0.00315076	0.0241147
Zm00001eb255210	4.90182	5.39575	8.01921	3.20235	2.76409	4.72931	119.747	-0.753392	0.27419	-2.74771	0.00600138	0.0358175
Zm00001eb394190	5.2498	7.18797	6.07786	3.40309	3.67957	3.94653	108.998	-0.756292	0.264521	-2.8591	0.00424845	0.0288712
Zm00001eb121400	7.82854	10.5815	9.11557	6.04909	5.28638	6.00181	206.223	-0.756859	0.22629	-3.34465	0.000823862	0.00987007
Zm00001eb333460	6.83391	4.30083	7.16396	4.67951	3.04674	3.17041	139.144	-0.757873	0.262217	-2.89025	0.0038493	0.0272144
Zm00001eb377190	284.81	279.903	240.526	164.873	195.876	176.787	5880.29	-0.758787	0.13412	-5.65751	1.54e-08	4.48e-06
Zm00001eb094870	32.2809	30.2575	35.7404	21.3864	19.8944	22.8142	462.787	-0.759669	0.174847	-4.34475	1.39e-05	0.000694747
Zm00001eb257690	2.23695	2.90519	1.80084	1.27716	0.647048	1.96847	134.893	-0.760502	0.289207	-2.62961	0.00854834	0.0449543
Zm00001eb257690	2.23695	2.90519	1.80084	1.27716	0.647048	1.96847	134.893	-0.760502	0.289207	-2.62961	0.00854834	0.0449543
Zm00001eb011610	39.8373	50.2638	37.8651	24.484	23.7447	32.7884	324.956	-0.766323	0.213036	-3.59716	0.000321715	0.00542509
Zm00001eb119330	3.70984	3.41664	3.67376	2.29329	2.0843	1.68552	73.1567	-0.768666	0.285718	-2.69029	0.00713892	0.0400246
Zm00001eb339870	11.5889	8.68298	10.049	4.77911	7.56177	6.93911	515.32	-0.770359	0.196261	-3.92518	8.67e-05	0.00226217
Zm00001eb339870	11.5889	8.68298	10.049	4.77911	7.56177	6.93911	515.32	-0.770359	0.196261	-3.92518	8.67e-05	0.00226217
Zm00001eb434320	163.767	127.551	137.54	103.178	97.167	80.3161	1628.1	-0.772203	0.151329	-5.10283	3.35e-07	4.8e-05
Zm00001eb303760	10.5168	8.809	7.34866	5.13293	4.77822	5.928	125.756	-0.774086	0.256175	-3.02171	0.00251354	0.0206398
Zm00001eb402710	30.9633	23.0254	19.3581	17.4419	13.5505	16.1185	976.037	-0.774587	0.181333	-4.27163	1.94e-05	0.000869158
Zm00001eb373990	2.26692	2.73833	3.10709	2.22258	1.03952	1.04715	73.5942	-0.777302	0.301098	-2.58156	0.00983546	0.0491337
Zm00001eb051790	13.7929	17.1503	12.1624	6.70826	7.80923	11.9459	313.151	-0.779813	0.231121	-3.37405	0.00074072	0.00929158
Zm00001eb320030	74.772	64.3335	47.3268	43.733	28.1926	46.652	2070.42	-0.781504	0.190048	-4.11214	3.92e-05	0.00138039
Zm00001eb241130	5.39328	7.5564	8.05024	4.39121	3.79442	4.69393	218.24	-0.782609	0.22969	-3.40724	0.000656227	0.00859308
Zm00001eb181990	90.7155	73.9168	68.0438	46.0094	45.262	59.2228	2033.93	-0.783389	0.15817	-4.95282	7.31e-07	7.93e-05
Zm00001eb232640	8.81109	8.23976	13.6376	6.61683	5.76695	5.73953	146.552	-0.784078	0.253625	-3.09148	0.00199159	0.0176006
Zm00001eb237930	23.9351	20.9537	30.7063	16.9205	14.4082	16.8034	611.644	-0.785795	0.179533	-4.37689	1.2e-05	0.00064122
Zm00001eb206300	10.4592	9.01869	10.5452	6.05609	4.70819	7.72464	269.843	-0.786768	0.219131	-3.5904	0.000330169	0.00548109
Zm00001eb242610	11.2827	7.31586	6.09902	4.96247	4.19468	5.82273	289.318	-0.787293	0.231991	-3.39364	0.0006897	0.0088256
Zm00001eb421360	3.16	3.76504	2.65047	2.06746	1.41048	2.07182	120.437	-0.787722	0.265495	-2.967	0.00300723	0.0233618
Zm00001eb175470	29.0117	26.9573	22.6293	14.6997	13.6795	21.0098	511.055	-0.789524	0.198349	-3.98048	6.88e-05	0.00199325
Zm00001eb286770	10.4653	10.3242	9.95777	6.07627	5.88735	6.86029	182.552	-0.789529	0.224633	-3.51474	0.000440182	0.00666018
Zm00001eb401530	3.44172	2.90017	2.32897	1.49039	1.10045	2.19323	100.259	-0.790212	0.283215	-2.79015	0.0052684	0.0330659
Zm00001eb401530	3.44172	2.90017	2.32897	1.49039	1.10045	2.19323	100.259	-0.790212	0.283215	-2.79015	0.0052684	0.0330659
Zm00001eb379320	6.65184	7.10893	7.9601	4.08001	3.19546	5.74037	201.925	-0.79146	0.240404	-3.2922	0.000994053	0.0112265
Zm00001eb352100	7.52806	9.56482	10.6052	5.78252	3.49312	6.58812	131.256	-0.793135	0.267601	-2.96387	0.00303795	0.0235016
Zm00001eb025390	49.3621	41.9926	47.2045	26.2578	30.1779	31.3649	437.611	-0.793557	0.17842	-4.4477	8.68e-06	0.00051061
Zm00001eb233450	8.41304	9.35728	8.68915	5.18187	6.13335	4.97105	215.744	-0.793965	0.217964	-3.64264	0.000269855	0.00478025
Zm00001eb309730	9.72054	6.14292	7.29269	3.59154	2.84715	6.4541	139.098	-0.797539	0.276013	-2.8895	0.00385856	0.0272484
Zm00001eb379680	14.7187	18.7161	25.6575	11.6188	12.3223	11.4541	203.658	-0.797744	0.237483	-3.35916	0.000781802	0.00954719
Zm00001eb102360	15.0209	18.7252	15.5846	10.6984	8.23174	11.2787	251.863	-0.798875	0.21914	-3.64551	0.000266862	0.00477024
Zm00001eb220590	8.47613	8.67004	5.31567	3.93572	4.09612	4.55316	100.741	-0.79963	0.275766	-2.89966	0.00373563	0.0267709
Zm00001eb182690	9.82677	7.38519	7.39698	5.54177	4.0739	4.95782	160.606	-0.805579	0.241895	-3.33028	0.000867585	0.0102077
Zm00001eb360580	2.59523	2.82478	2.58095	1.35218	1.19931	2.01743	127.844	-0.809556	0.26175	-3.09286	0.00198236	0.0175424
Zm00001eb420150	5.99512	5.79994	6.76611	2.49704	2.85794	4.7502	100.001	-0.813633	0.279402	-2.91205	0.00359066	0.0261118
Zm00001eb207980	13.195	6.76925	10.229	4.46616	6.25502	6.34586	166.837	-0.824042	0.256025	-3.2186	0.00128819	0.0132917
Zm00001eb258680	3.95856	5.62387	1.64145	1.38681	1.03256	2.8394	99.4981	-0.826174	0.31226	-2.64579	0.00815001	0.0436161
Zm00001eb335570	5.07668	3.31596	3.30087	2.08728	2.58996	1.50668	89.2369	-0.82899	0.285837	-2.90022	0.00372898	0.0267709
Zm00001eb004290	28.9006	28.8937	28.7159	18.3216	16.0042	19.5863	740.195	-0.834868	0.159354	-5.23909	1.61e-07	2.69e-05
Zm00001eb275230	10.4179	8.34932	10.5791	6.80312	4.38863	4.85144	106.133	-0.839583	0.26882	-3.12321	0.00178889	0.0164741
Zm00001eb318170	27.6932	23.6118	36.7057	19.4873	14.243	18.4264	318.272	-0.841471	0.213885	-3.93422	8.35e-05	0.00223799
Zm00001eb281840	10.1281	9.07827	9.62016	4.92618	7.3738	4.85273	303.031	-0.843346	0.212425	-3.97009	7.18e-05	0.00204461
Zm00001eb118020	11.5601	7.08717	6.03542	3.41689	5.12766	3.9256	81.1549	-0.847163	0.293229	-2.88908	0.00386367	0.0272484
Zm00001eb075910	10.5618	5.92661	9.7728	4.54658	5.21231	4.08669	94.1959	-0.847282	0.279509	-3.03132	0.00243489	0.0201408
Zm00001eb216240	9.04251	8.03498	7.88426	5.32087	4.10947	5.15679	205.585	-0.852939	0.221794	-3.84563	0.000120245	0.0028211
Zm00001eb216240	9.04251	8.03498	7.88426	5.32087	4.10947	5.15679	205.585	-0.852939	0.221794	-3.84563	0.000120245	0.0028211
Zm00001eb216240	9.04251	8.03498	7.88426	5.32087	4.10947	5.15679	205.585	-0.852939	0.221794	-3.84563	0.000120245	0.0028211
Zm00001eb319990	3.40764	2.19716	4.93559	2.13255	1.41722	1.49363	71.3456	-0.86623	0.301347	-2.87453	0.00404629	0.0280289
Zm00001eb240350	2.50724	3.92695	2.86972	0.713209	1.35729	2.11297	63.6279	-0.86968	0.311438	-2.79247	0.0052308	0.0329348
Zm00001eb236410	19.8272	17.4049	14.0842	11.9134	6.88212	10.9419	414.768	-0.871493	0.215679	-4.0407	5.33e-05	0.00167388
Zm00001eb080820	5.4596	3.17544	3.24303	1.98381	0.639964	2.87496	111.581	-0.871674	0.306084	-2.84782	0.00440196	0.0293954
Zm00001eb115990	5.43916	2.85506	2.08023	0.683977	1.1608	2.46069	72.7362	-0.881908	0.317077	-2.78137	0.00541307	0.0336258
Zm00001eb190620	2.53836	3.86794	1.78371	0.638432	0.958245	2.39689	208.363	-0.883079	0.295533	-2.98809	0.00280731	0.0223085
Zm00001eb190620	2.53836	3.86794	1.78371	0.638432	0.958245	2.39689	208.363	-0.883079	0.295533	-2.98809	0.00280731	0.0223085
Zm00001eb156210	4.90165	5.56177	5.68321	3.19515	3.30512	1.51275	87.8001	-0.890414	0.290274	-3.06749	0.00215862	0.0185768
Zm00001eb156210	4.90165	5.56177	5.68321	3.19515	3.30512	1.51275	87.8001	-0.890414	0.290274	-3.06749	0.00215862	0.0185768
Zm00001eb172970	3.02971	4.14266	3.9412	2.81276	1.53999	0.728287	87.715	-0.894932	0.306289	-2.92186	0.00347952	0.0257067
Zm00001eb412950	2.29312	2.21594	1.59653	1.15535	0.92657	0.932424	75.4308	-0.896165	0.288438	-3.10696	0.00189021	0.0170836
Zm00001eb412950	2.29312	2.21594	1.59653	1.15535	0.92657	0.932424	75.4308	-0.896165	0.288438	-3.10696	0.00189021	0.0170836
Zm00001eb412950	2.29312	2.21594	1.59653	1.15535	0.92657	0.932424	75.4308	-0.896165	0.288438	-3.10696	0.00189021	0.0170836
Zm00001eb157150	1.417	1.00651	0.600435	0.218192	0.13247	0.753886	64.7756	-0.897149	0.322968	-2.77783	0.00547239	0.0339142
Zm00001eb386390	7.15484	9.49131	9.59478	3.29187	4.19142	6.77825	281.444	-0.908415	0.241594	-3.76009	0.000169851	0.0035235
Zm00001eb096060	5.23501	5.42707	3.27345	2.64814	2.36474	1.10335	63.5077	-0.910481	0.309395	-2.94278	0.00325282	0.0245848
Zm00001eb130880	5.28792	5.71227	4.25166	1.18682	3.53133	2.57927	130.919	-0.941176	0.284572	-3.30734	0.00094188	0.010855
Zm00001eb095410	9.21851	6.73897	4.00346	2.83582	3.68777	3.5687	172.745	-0.941375	0.264158	-3.56368	0.000365689	0.00583703
Zm00001eb111100	1.85957	1.33586	0.946304	0.748906	0.573022	0.679924	104.771	-0.950297	0.279053	-3.40544	0.00066058	0.0086172
Zm00001eb161520	8.99116	9.23041	9.03533	5.29412	3.87913	4.41435	101.17	-0.954471	0.266503	-3.58147	0.000341667	0.0055995
Zm00001eb195000	2.87233	1.89484	2.59419	0.482141	0.882137	1.768	90.1505	-0.955824	0.304823	-3.13567	0.00171463	0.0160337
Zm00001eb118470	2.42433	8.17301	5.37459	1.38108	2.79543	2.13924	75.0244	-0.976088	0.313781	-3.11073	0.00186626	0.0169686
Zm00001eb378360	6.70402	6.4892	6.27965	3.60951	3.93825	2.16185	157.168	-0.990245	0.252535	-3.92122	8.81e-05	0.00229214
Zm00001eb175860	7.63892	13.1015	11.2927	7.54625	4.41478	3.64521	194.966	-0.993409	0.264341	-3.75805	0.00017124	0.003543
Zm00001eb151660	4.44105	3.30866	2.98288	1.79845	0.64533	1.729	63.7425	-1.01025	0.310174	-3.25706	0.00112574	0.0121245
Zm00001eb114660	2.44505	2.73047	2.10601	1.34533	0.821109	0.974925	86.8386	-1.05307	0.283401	-3.71584	0.000202531	0.00398143
Zm00001eb114660	2.44505	2.73047	2.10601	1.34533	0.821109	0.974925	86.8386	-1.05307	0.283401	-3.71584	0.000202531	0.00398143

## Sheet: Supplemental Table S4
Supplemental Table S4. List of genes used for gene cluster correlation analysis.
GeneID	Annotation
Zm00001eb151660	Transducin/WD40 repeat-like superfamily protein
Zm00001eb378360	Serine/threonine-protein phosphatase 2A 65 kDa regulatory subunit A beta isoform
Zm00001eb118470	Uncharacterized protein loc100281243; Pre-mRNA-splicing factor PRP17; Uncharacterized protein
Zm00001eb195000	Uncharacterized protein loc100279472; Ubiquitin-activating enzyme E1 2; Belongs to the ubiquitin-activating E1 family
Zm00001eb161520	annotation not available
Zm00001eb412950	Uncharacterized protein
Zm00001eb412950	Vacuolar protein sorting-associated protein 18 homolog; Zinc ion binding
Zm00001eb412950	Uncharacterized protein; Zinc ion binding
Zm00001eb156210	annotation not available
Zm00001eb156210	Serine/threonine-protein phosphatase 6 catalytic subunit; Serine/threonine-protein phosphatase
Zm00001eb319990	2-amino-4-hydroxy-6-hydroxymethyldihydropteridine diphosphokinase / dihydropteroate synthase; Folate synthesis bifunctional protein
Zm00001eb216240	annotation not available
Zm00001eb102360	Uncharacterized protein loc100284340; Plays an essential role in chain termination during de novo fatty acid synthesis
Zm00001eb309730	Rab3 GTPase-activating protein non-catalytic subunit
Zm00001eb025390	Uncharacterized loc100192068 isoform 2; ADP-ribosylation factor B1B; Belongs to the small GTPase superfamily. Arf family
Zm00001eb352100	Uncharacterized protein loc100382071; KH domain-containing protein
Zm00001eb242610	1,4-alpha-glucan-branching enzyme 2, chloroplastic/amyloplastic; Catalyzes the formation of the alpha-1,6-glucosidic linkages in starch by scission of a 1,4-alpha-linked oligosaccharide from growing alpha-1,4-glucan chains and the subsequent attachment of the oligosaccharide to the alpha-1,6 position
Zm00001eb206300	Serine/threonine protein phosphatase 2A regulatory subunit B''alpha
Zm00001eb232640	Protein SCO1 homolog 1 mitochondrial
Zm00001eb181990	Phosphatidylinositol 4-phosphatase; Phosphoinositide phosphatase SAC6
Zm00001eb320030	annotation not available
Zm00001eb373990	Uncharacterized protein loc100273647 isoform x1; Nucleolar GTP-binding protein 1; Involved in the biogenesis of the 60S ribosomal subunit
Zm00001eb402710	Uncharacterized protein loc100304315; Catalyzes the isomerization of citrate to isocitrate via cis- aconitate
Zm00001eb119330	Component of the eukaryotic translation initiation factor 3 (eIF-3) complex, which is involved in protein synthesis of a specialized repertoire of mRNAs and, together with other initiation factors, stimulates binding of mRNA and methionyl-tRNAi to the 40S ribosome. The eIF-3 complex specifically targets and initiates translation of a subset of mRNAs involved in cell proliferation
Zm00001eb121400	Phosphotransferase; Belongs to the hexokinase family
Zm00001eb394190	[Pyruvate dehydrogenase (Acetyl-transferring)] kinase mitochondrial; Putative pyruvate dehydrogenase kinase family protein; Uncharacterized protein
Zm00001eb273690	Heat shock 70 kda protein 16 isoform x2; Heat shock 70 kDa protein 16; Belongs to the heat shock protein 70 family
Zm00001eb273690	Heat shock 70 kDa protein 16; Belongs to the heat shock protein 70 family
Zm00001eb030250	Uncharacterized loc100274516 precursor; GDP-Man:Man(3)GlcNAc(2)-PP-Dol alpha-12-mannosyltransferase
Zm00001eb253540	Uncharacterized protein loc100276488; Fcf2 pre-rRNA processing protein
Zm00001eb275240	Uncharacterized protein loc100384650 isoform x1; Putative sucrose-phosphate synthase family protein
Zm00001eb005080	Low quality protein: putative vesicle-associated membrane protein 726; Belongs to the synaptobrevin family
Zm00001eb322440	Adenosine 5'-phosphosulfate reductase-like1; Adenosine 5'-phosphosulfate reductase 1
Zm00001eb238930	60S ribosomal protein L11-1; Uncharacterized protein ; Belongs to the universal ribosomal protein uL5 family
Zm00001eb040800	Adenylyl cyclase-associated protein; Belongs to the CAP family
Zm00001eb220920	WAPL (Wings apart-like protein regulation of heterochromatin) protein
Zm00001eb220920	WAPL (Wings apart-like protein regulation of heterochromatin) protein
Zm00001eb131070	annotation not available
Zm00001eb122420	Serine/threonine-protein phosphatase 2a regulatory subunit b'; Serine/threonine protein phosphatase 2A regulatory subunit; The B regulatory subunit might modulate substrate selectivity and catalytic activity, and also might direct the localization of the catalytic enzyme to a particular subcellular compartment
Zm00001eb430730	Coatomer subunit epsilon; The coatomer is a cytosolic protein complex that binds to dilysine motifs and reversibly associates with Golgi non- clathrin-coated vesicles, which further mediate biosynthetic protein transport from the ER, via the Golgi up to the trans Golgi network. The coatomer complex is required for budding from Golgi membranes, and is essential for the retrograde Golgi-to-ER trans…
Zm00001eb056510	Alcohol dehydrogenase class-p; Alcohol dehydrogenase 1
Zm00001eb301320	Pantetheine-phosphate adenylyltransferase; Bifunctional coenzyme A synthase
Zm00001eb128810	Uncharacterized protein loc100284410 precursor; Keratinocytes-associated protein 2; Uncharacterized protein
Zm00001eb339270	40S ribosomal protein S15a; Putative ribosomal protein S8 family protein isoform 1; Putative ribosomal protein S8 family protein isoform 2; Uncharacterized protein ; Belongs to the universal ribosomal protein uS8 family
Zm00001eb368940	Putative ubiquitin-conjugating enzyme family; Putative ubiquitin-conjugating enzyme family isoform 1; Putative ubiquitin-conjugating enzyme family isoform 2; Ubiquitin-conjugating enzyme E2-17 kDa; Uncharacterized protein ; Belongs to the ubiquitin-conjugating enzyme family
Zm00001eb335140	Uncharacterized protein loc103634790; Uncharacterized protein
Zm00001eb068280	Probable isoaspartyl peptidase/l-asparaginase 2; Putative isoaspartyl peptidase/L-asparaginase 2
Zm00001eb278480	Phosphatidylinositol 3,5-bisphosphate 5-phosphatase; Phosphoinositide phosphatase SAC2
Zm00001eb178210	60S ribosomal protein L18a-2
Zm00001eb252010	Hypothetical protein; Uncharacterized protein
Zm00001eb376020	Acyl-coenzyme A oxidase ; Belongs to the acyl-CoA oxidase family
Zm00001eb151790	Signal recognition particle 54 kDa protein; Binds to the signal sequence of presecretory protein when they emerge from the ribosomes and transfers them to TRAM (translocating chain-associating membrane protein); Belongs to the GTP-binding SRP family. SRP54 subfamily
Zm00001eb268250	Uncharacterized protein loc100191921; LIM transcription factor
Zm00001eb121370	Putative mitochondrial-processing peptidase subunit alpha-2 chloroplastic/mitochondrial
Zm00001eb378030	Transketolase, chloroplastic; Catalyzes the reversible transfer of a two-carbon ketol group from fructose-6-phosphate or sedoheptulose-7-phosphate to glyceraldehyde-3-phosphate to yield xylulose-5-phosphate and erythrose-4-phosphate or ribose-5-phosphate, respectively
Zm00001eb331700	Phospholipase d family protein; Hydrolyzes glycerol-phospholipids at the terminal phosphodiesteric bond
Zm00001eb385130	Uncharacterized protein loc100277470; Histone deacetylase 11
Zm00001eb284260	Phosphoribosylformylglycinamidine cyclo-ligase
Zm00001eb374080	Phosphatidylinositol 3,5-bisphosphate 5-phosphatase; Phosphoinositide phosphatase SAC2
Zm00001eb141370	annotation not available
Zm00001eb408010	Fructose-bisphosphate aldolase, class i; Belongs to the class I fructose-bisphosphate aldolase family
Zm00001eb041370	Uncharacterized protein loc100281594; Hydrolase ; Belongs to the GDA1/CD39 NTPase family
Zm00001eb307700	Uncharacterized protein loc100278364; Beta-amylase
Zm00001eb230300	Ras-related c3 botulinum toxin substrate 1; Rho-related protein from plants 9; Putative ROP family GTPase ROP9 ; Belongs to the small GTPase superfamily. Rho family
Zm00001eb317910	Pyruvate dehydrogenase e1 component beta subunit; The pyruvate dehydrogenase complex catalyzes the overall conversion of pyruvate to acetyl-CoA and CO2
Zm00001eb247500	Succinate--CoA ligase [ADP-forming] subunit beta, mitochondrial; Succinyl-CoA synthetase functions in the citric acid cycle (TCA), coupling the hydrolysis of succinyl-CoA to the synthesis of ATP and thus represents the only step of substrate- level phosphorylation in the TCA. The beta subunit provides nucleotide specificity of the enzyme and binds the substrate succinate, while the binding sites …
Zm00001eb291240	Large subunit ribosomal protein l30e; 60S ribosomal protein L30; Uncharacterized protein
Zm00001eb107420	Adenylyl-sulfate kinase; Catalyzes the synthesis of activated sulfate
Zm00001eb231540	L-aspartate oxidase chloroplastic; L-aspartate oxidase; Catalyzes the oxidation of L-aspartate to iminoaspartate
Zm00001eb333240	Adp-ribosylation factor 1/2; ADP-ribosylation factor A1B; Belongs to the small GTPase superfamily. Arf family
Zm00001eb097160	Phospholipase d delta isoform x1; Hydrolyzes glycerol-phospholipids at the terminal phosphodiesteric bond
Zm00001eb177670	Uncharacterized protein loc100382527 isoform 2; Adenylate kinase 5 chloroplastic; Belongs to the adenylate kinase family
Zm00001eb321470	annotation not available
Zm00001eb321790	Nucleotide diphosphate kinase 1; Nucleoside diphosphate kinase
Zm00001eb348240	Large subunit ribosomal protein lp2; 60S acidic ribosomal protein P2B; Plays an important role in the elongation step of protein synthesis
Zm00001eb115240	annotation not available
Zm00001eb402540	Ubiquitin domain-containing protein DSK2b; Ubiquilin-1; Uncharacterized protein
Zm00001eb377900	SNARE-interacting protein KEULE; Belongs to the STXBP/unc-18/SEC1 family
Zm00001eb062000	RNA-binding protein 8A
Zm00001eb079280	Elongator complex protein 3; Catalytic histone acetyltransferase subunit of the RNA polymerase II elongator complex, which is a component of the RNA polymerase II (Pol II) holoenzyme and is involved in transcriptional elongation
Zm00001eb079280	26S proteasome non-ATPase regulatory subunit 6; Uncharacterized protein
Zm00001eb185220	Adenosine kinase 2
Zm00001eb402340	Conserved oligomeric golgi complex subunit 4-like; Pentatricopeptide repeat-containing protein mitochondrial
Zm00001eb024200	Eukaryotic translation initiation factor 3 subunit B; Component of the eukaryotic translation initiation factor 3 (eIF-3) complex, which is involved in protein synthesis and, together with other initiation factors, stimulates binding of mRNA and methionyl-tRNAi to the 40S ribosome
Zm00001eb067440	26S proteasome non-ATPase regulatory subunit 7 homolog A
Zm00001eb184540	Nuclear cap-binding protein subunit 2; Uncharacterized protein
Zm00001eb163930	annotation not available
Zm00001eb364680	Small ubiquitin-related modifier; SUMO1a protein; Ubiquitin-like protein SMT3; Uncharacterized protein
Zm00001eb082080	Protein phosphatase methylesterase 1; Demethylates proteins that have been reversibly carboxymethylated
Zm00001eb408260	Aldehyde dehydrogenase, dimeric nadp-preferring; Aldehyde dehydrogenase ; Belongs to the aldehyde dehydrogenase family
Zm00001eb192630	T-complex protein 1 subunit alpha; Molecular chaperone; assists the folding of proteins upon ATP hydrolysis
Zm00001eb356460	NADH dehydrogenase [ubiquinone] 1 beta subcomplex subunit 2
Zm00001eb214650	Large subunit ribosomal protein l13ae; 60S ribosomal protein L13a-1
Zm00001eb349110	Cytochrome c-like; Cytochrome c; Electron carrier protein. The oxidized form of the cytochrome c heme group can accept an electron from the heme group of the cytochrome c1 subunit of cytochrome reductase. Cytochrome c then transfers this electron to the cytochrome oxidase complex, the final protein carrier in the mitochondrial electron-transport chain
Zm00001eb051990	annotation not available
Zm00001eb340370	ATP-citrate synthase beta chain protein 2
Zm00001eb001680	Ubiquitin-conjugating enzyme E2 I ; Belongs to the ubiquitin-conjugating enzyme family
Zm00001eb257200	26S proteasome regulatory subunit T1; Belongs to the AAA ATPase family
Zm00001eb211370	Uncharacterized protein loc100383660 isoform x1; Structure-specific nuclease with 5'-flap endonuclease and 5'- 3' exonuclease activities involved in DNA replication and repair. During DNA replication, cleaves the 5'-overhanging flap structure that is generated by displacement synthesis when DNA polymerase encounters the 5'-end of a downstream Okazaki fragment. It enters the flap from the 5'-end a…
Zm00001eb173350	Pre-mRNA-splicing factor SLU7-A
Zm00001eb027760	Pollen Ole e 1 allergen and extensin family protein; Pollen-specific protein C13; Uncharacterized protein
Zm00001eb405340	Non-structural maintenance of chromosomes element 1; Embryo defective 1379
Zm00001eb131310	Transcription initiation factor tfiid subunit 13; Transcription initiation factor IID, 18kD subunit family protein
Zm00001eb291810	Protein translation factor sui1 homolog 2; Protein translation factor SUI1; Uncharacterized protein
Zm00001eb192050	Proliferating cell nuclear antigen; This protein is an auxiliary protein of DNA polymerase delta and is involved in the control of eukaryotic DNA replication by increasing the polymerase's processibility during elongation of the leading strand
Zm00001eb141330	Crossover junction endonuclease MUS81
Zm00001eb131160	Uncharacterized protein loc100193911; Golgi membrane protein involved in vesicular trafficking
Zm00001eb363260	BRCT domain-containing DNA repair protein
Zm00001eb120810	DNA-directed DNA polymerases; 60S ribosomal protein L11-1; Uncharacterized protein
Zm00001eb110560	Nuclear pore complex protein NUP98A
Zm00001eb161770	Atp synthase subunit epsilon, mitochondrial; ATP synthase epsilon chain, mitochondrial
Zm00001eb105550	F-type h+-transporting atpase subunit delta; ATP synthase3
Zm00001eb142770	Pre-mrna-splicing factor cdc5/cef1; CDC5 protein
Zm00001eb053790	Proteasome subunit beta type; The proteasome is a multicatalytic proteinase complex which is characterized by its ability to cleave peptides with Arg, Phe, Tyr, Leu, and Glu adjacent to the leaving group at neutral or slightly basic pH; Belongs to the peptidase T1B family
Zm00001eb394060	Arginine/serine-rich splicing factor scl25a transcript i; Splicing factor, arginine/serine-rich 2; Uncharacterized protein
Zm00001eb424820	Uncharacterized loc100383612; Putative MYB DNA-binding domain superfamily protein
Zm00001eb196590	Long-chain acyl-coa synthetase; AMP-binding protein
Zm00001eb345550	Uncharacterized protein loc100283650; Nucleoside diphosphate kinase
Zm00001eb402970	Ras-related protein rab-18; Ras-related protein RABC2a
Zm00001eb124070	Uncharacterized protein loc100501306; Belongs to the histone H2B family
Zm00001eb074070	annotation not available
Zm00001eb392970	Transcription initiation factor TFIID subunit 9B
Zm00001eb323490	Uncharacterized protein loc100193816; Belongs to the histone H2A family
Zm00001eb323490	Uncharacterized protein loc100274138; Belongs to the histone H2A family
Zm00001eb010130	Uncharacterized protein loc100284727 precursor; Purple acid phosphatase
Zm00001eb224550	annotation not available
Zm00001eb432940	Uncharacterized protein loc100193984; GTP cyclohydrolase 1
Zm00001eb258900	Uncharacterized protein loc100383315 isoform x1; Homeodomain
Zm00001eb228300	RNA-binding (RRM/RBD/RNP motifs) family protein; Transformer-2 protein; Uncharacterized protein
Zm00001eb145740	annotation not available
Zm00001eb068330	Chromatin licensing and dna replication factor 1; CDT1-like protein a chloroplastic
Zm00001eb050280	DnaJ protein; DnaJ-related protein ZMDJ1; Uncharacterized protein
Zm00001eb118920	Uncharacterized protein loc100192017; D-amino-acid transaminase chloroplastic
Zm00001eb118920	OB-fold nucleic acid binding domain containing protein
Zm00001eb121510	Zinc finger CCCH domain-containing protein 59
Zm00001eb294740	Uncharacterized protein loc100193178; Uncharacterized protein
Zm00001eb232170	Antigenic determinant of rec-a protein, mrna; Splicing factor 3B subunit 1
Zm00001eb400460	Uncharacterized protein loc103639449 isoform x1; Nucleotidyltransferase
Zm00001eb363890	Ubiquitin carrier protein; Ubiquitin-conjugating enzyme E2-22 kDa ; Belongs to the ubiquitin-conjugating enzyme family
Zm00001eb212190	Splicing factor 3B subunit 6-like protein
Zm00001eb120310	annotation not available
Zm00001eb205550	Putative zinc finger protein30
Zm00001eb298950	Putative tcp-1/cpn60 chaperonin family protein; T-complex protein 1 subunit epsilon; Molecular chaperone; assists the folding of proteins upon ATP hydrolysis
Zm00001eb093590	Uncharacterized protein loc100285568; Acyl-CoA synthetase long-chain family member 3
Zm00001eb248940	Origin recognition complex subunit 2
Zm00001eb187430	Histone H4
Zm00001eb039400	Multiple myeloma tumor-associated protein 2; Uncharacterized protein
Zm00001eb123370	Histone H4
Zm00001eb294250	Nucleosome assembly protein 1; Belongs to the nucleosome assembly protein (NAP) family
Zm00001eb106450	Uncharacterized protein loc100273666; Belongs to the histone H2A family
Zm00001eb336310	Histone h4; Core component of nucleosome. Nucleosomes wrap and compact DNA into chromatin, limiting DNA accessibility to the cellular machineries which require DNA as a template. Histones thereby play a central role in transcription regulation, DNA repair, DNA replication and chromosomal stability. DNA accessibility is regulated via a complex set of post-translational modifications of histones, a…
Zm00001eb379030	Kinesin-related protein2; Kinesin heavy chain ; Belongs to the TRAFAC class myosin-kinesin ATPase superfamily. Kinesin family
Zm00001eb035350	Cell division control protein 2; Uncharacterized protein ; Belongs to the protein kinase superfamily
Zm00001eb214490	Origin of replication complex subunit 1; Origin recognition complex subunit 5
Zm00001eb080090	Ras-related protein Rab-2-A; Protein transport. Probably involved in vesicular traffic (By similarity)
Zm00001eb080090	annotation not available
Zm00001eb012950	Sap domain-containing ribonucleoprotein; Protein MODIFIER OF SNC1 11
Zm00001eb355050	Isovaleryl-CoA dehydrogenase mitochondrial
Zm00001eb198850	BTB/POZ domain-containing protein; Maternal Effect Lethal family member; Uncharacterized protein
Zm00001eb226230	Cytoplasmic 60S subunit biogenesis factor REI1 homolog 1; Uncharacterized protein; Zinc finger protein 622
Zm00001eb065090	Transducin/WD40 repeat-like superfamily protein
Zm00001eb051090	annotation not available
Zm00001eb317590	annotation not available
Zm00001eb367490	Uncharacterized protein loc100283523; Ataxin-3; Uncharacterized protein
Zm00001eb184410	Splicing factor, arginine/serine-rich 7 isoform x1; Splicing factor, arginine/serine-rich 7
Zm00001eb389850	Putative thioredoxin superfamily protein; Thioredoxin domain-containing protein 2; Uncharacterized protein
Zm00001eb417640	RNA-binding protein 8A
Zm00001eb010140	Uncharacterized protein loc100272649 precursor; Purple acid phosphatase 1
Zm00001eb428040	Histone H4; Core component of nucleosome. Nucleosomes wrap and compact DNA into chromatin, limiting DNA accessibility to the cellular machineries which require DNA as a template. Histones thereby play a central role in transcription regulation, DNA repair, DNA replication and chromosomal stability. DNA accessibility is regulated via a complex set of post-translational modifications of histones, a…
Zm00001eb360190	Glutaredoxin-dependent peroxiredoxin; Thiol-specific peroxidase that catalyzes the reduction of hydrogen peroxide and organic hydroperoxides to water and alcohols, respectively. Plays a role in cell protection against oxidative stress by detoxifying peroxides
Zm00001eb225210	Ubiquitin family protein
Zm00001eb089580	Zinc finger ccch domain-containing protein 24; Belongs to the class I-like SAM-binding methyltransferase superfamily. RNA M5U methyltransferase family
Zm00001eb425750	Uncharacterized protein loc100194092; La protein 1
Zm00001eb219520	DNA-directed RNA polymerases I, II, and III 14.4 kDa polypeptide
Zm00001eb356920	Protein transport protein Sec61 subunit beta; Necessary for protein translocation in the endoplasmic reticulum
Zm00001eb288440	Hexosyltransferase; Secondary cell wall glycosyltransferase family 8 isoform 1; Secondary cell wall glycosyltransferase family 8 isoform 2; Uncharacterized protein ; Belongs to the glycosyltransferase 8 family
Zm00001eb356410	Nucleosome assembly protein 1-like 1; Nucleosome/chromatin assembly factor group A; Uncharacterized protein
Zm00001eb412050	Uncharacterized protein loc100304299; Sister chromatid cohesion 1 protein 3
Zm00001eb204190	Putative RING zinc finger domain superfamily protein; Uncharacterized protein
Zm00001eb042770	Uncharacterized protein loc100273842; RNAse II-like 1
Zm00001eb226220	OB-fold nucleic acid binding domain containing protein; Uncharacterized protein
Zm00001eb007190	Mannose-1-phosphate guanylyltransferase 1
Zm00001eb317710	Ribulose-phosphate 3-epimerase ; Belongs to the ribulose-phosphate 3-epimerase family
Zm00001eb345420	Spliceosome RNA helicase BAT1 isoform 1; Spliceosome RNA helicase BAT1 isoform 2; Spliceosome RNA helicase BAT1 isoform 3
Zm00001eb227730	Cyclin-A2; Cyclin9; Belongs to the cyclin family
Zm00001eb007600	annotation not available
Zm00001eb198990	Plant UBX domain-containing protein 11
Zm00001eb292340	Thioredoxin h1 protein; Thioredoxin ; Belongs to the thioredoxin family
Zm00001eb385490	Uncharacterized protein loc100276617 isoform x1; Histone deacetylase ; Belongs to the histone deacetylase family. HD Type 1 subfamily
Zm00001eb404000	Arginine/serine-rich splicing factor RSP41 isoform 1; Arginine/serine-rich splicing factor RSP41 isoform 2; Arginine/serine-rich splicing factor RSP41 isoform 3; Uncharacterized protein
Zm00001eb152980	Uncharacterized protein loc100381924; Functions as a component of the nuclear pore complex (NPC)
Zm00001eb291590	Transcription elongation factor spt6-like isoform x1; Transcription elongation factor that enhances transcription elongation by RNA polymerase II (RNAPII)
Zm00001eb040130	Uncharacterized protein loc100285210; HEC/Ndc80p family protein
Zm00001eb024900	Uncharacterized protein loc100276359 isoform x1; Putative WEB family protein chloroplastic
Zm00001eb040460	Uncharacterized protein loc100502158; Belongs to the histone H2B family
Zm00001eb194990	Uncharacterized protein loc100277294; Sec1/munc18-like (SM) proteins superfamily
Zm00001eb422640	Protein disulfide isomerase11 precursor; Protein disulfide isomerase11; Putative thioredoxin superfamily protein
Zm00001eb405580	Small subunit ribosomal protein s16e; 40S ribosomal protein S16 ; Belongs to the universal ribosomal protein uS9 family
Zm00001eb188540	RING-box protein 1a; Putative RING zinc finger domain superfamily protein; RING-box protein 1a; Ring-box protein1; Uncharacterized protein
Zm00001eb304780	annotation not available
Zm00001eb174310	Uncharacterized protein loc100280575; Protein mago nashi; Uncharacterized protein
Zm00001eb137880	Uncharacterized protein loc100384255; Syntaxin-132; Belongs to the syntaxin family
Zm00001eb296410	Protein suppressor of phya-105 1 isoform x1; Protein SUPPRESSOR OF PHYA-105 1
Zm00001eb007050	annotation not available
Zm00001eb360440	Uncharacterized protein loc100194279; Ubiquitin-like superfamily protein
Zm00001eb318310	U11/U12 small nuclear ribonucleoprotein 35 kDa protein
Zm00001eb148540	Histone H2B.4; Core component of nucleosome. Nucleosomes wrap and compact DNA into chromatin, limiting DNA accessibility to the cellular machineries which require DNA as a template. Histones thereby play a central role in transcription regulation, DNA repair, DNA replication and chromosomal stability. DNA accessibility is regulated via a complex set of post-translational modifications of histones…
Zm00001eb342630	Anaphase-promoting complex subunit 10; Component of the anaphase promoting complex/cyclosome (APC/C), a cell cycle-regulated E3 ubiquitin-protein ligase complex that controls progression through mitosis and the G1 phase of the cell cycle
Zm00001eb430820	2,4-dienoyl-CoA reductase [(3E)-enoyl-CoA-producing], peroxisomal; NAD(P)-binding Rossmann-fold superfamily protein
Zm00001eb043620	Putative cytochrome p450 superfamily protein; Cytochrome P450 family 87 subfamily A polypeptide 6; Belongs to the cytochrome P450 family
Zm00001eb356240	Variant in methylation102; Putative RING finger U-box domain family protein
Zm00001eb320810	Histone H4
Zm00001eb427180	Uncharacterized protein loc100501458; Belongs to the histone H2B family
Zm00001eb394590	Putative nucleolar-protein-domain family protein
Zm00001eb380040	Acylphosphatase-1-like; Acylphosphatase; Uncharacterized protein ; Belongs to the acylphosphatase family
Zm00001eb328850	annotation not available
Zm00001eb141930	Nadph producing dehydrogenase of the oxidative pentose phosphate pathway; Catalyzes the oxidative decarboxylation of 6-phosphogluconate to ribulose 5-phosphate and CO(2), with concomitant reduction of NADP to NADPH
Zm00001eb320020	annotation not available
Zm00001eb414260	Cysteine-type endopeptidase/ ubiquitin thiolesterase
Zm00001eb405000	Suppressors of mec-8 and unc-52; Uncharacterized protein
Zm00001eb323600	Proteasome inhibitor subunit 1 (pi31); Putative proteasome inhibitor
Zm00001eb034090	CBF1-interacting co-repressor CIR N-terminal
Zm00001eb252780	Outer envelope pore protein 16-3 chloroplastic/mitochondrial; Protein translocase/ protein transporter; Uncharacterized protein
Zm00001eb375140	Putative pre-mRNA-splicing factor ATP-dependent RNA helicase DEAH4; Putative RNA helicase family protein
Zm00001eb375140	Putative pre-mRNA-splicing factor ATP-dependent RNA helicase DEAH4; Putative RNA helicase family protein
Zm00001eb028980	60S ribosomal protein L8-3
Zm00001eb120880	Atp-dependent rna helicase ddx5/dbp2; DEAD-box ATP-dependent RNA helicase 20; Belongs to the DEAD box helicase family
Zm00001eb379830	Ribonucleoside-diphosphate reductase small chain
Zm00001eb357940	ATP synthase subunit epsilon, mitochondrial; Mitochondrial membrane ATP synthase (F(1)F(0) ATP synthase or Complex V) produces ATP from ADP in the presence of a proton gradient across the membrane which is generated by electron transport complexes of the respiratory chain. F-type ATPases consist of two structural domains, F(1) - containing the extramembraneous catalytic core, and F(0) - containin…
Zm00001eb256550	Replication factor C subunit 5
Zm00001eb243130	Uncharacterized protein loc107648867; Belongs to the histone H3 family
Zm00001eb177270	Histone H2B.2; Core component of nucleosome. Nucleosomes wrap and compact DNA into chromatin, limiting DNA accessibility to the cellular machineries which require DNA as a template. Histones thereby play a central role in transcription regulation, DNA repair, DNA replication and chromosomal stability. DNA accessibility is regulated via a complex set of post-translational modifications of histones…
Zm00001eb306020	Synaptosomal-associated protein 25; SNAP25 homologous protein SNAP33
Zm00001eb351700	Histone H4
Zm00001eb146770	Uncharacterized protein loc100502113; Belongs to the histone H3 family
Zm00001eb011700	Chromosome transmission fidelity protein 18; P-loop containing nucleoside triphosphate hydrolase superfamily protein
Zm00001eb214800	Meiotic recombination protein SPO11
Zm00001eb012510	Heat shock cognate 70 kda protein; Belongs to the heat shock protein 70 family
Zm00001eb099930	Histone H4
Zm00001eb398520	Transcription initiation factor tfiif subunit alpha; TFIIF is a general transcription initiation factor that binds to RNA polymerase II and helps to recruit it to the initiation complex in collaboration with TFIIB. It promotes transcription elongation
Zm00001eb402500	Uncharacterized protein loc100273530 isoform 2; DNA-binding bromodomain-containing protein
Zm00001eb431600	Coiled-coil domain-containing protein 130; Nuclear protein-like
Zm00001eb431600	Nuclear protein-like; Coiled-coil domain-containing protein 94
Zm00001eb313730	Histone H4
Zm00001eb076610	Dolichyl-diphosphooligosaccharide--protein glycosyltransferase subunit 1; Essential subunit of the N-oligosaccharyl transferase (OST) complex which catalyzes the transfer of a high mannose oligosaccharide from a lipid-linked oligosaccharide donor to an asparagine residue within an Asn-X-Ser/Thr consensus motif in nascent polypeptide chains
Zm00001eb160710	Uncharacterized protein loc100193118; Rbcl rna s1-binding domain protein1; Plastid S1-binding domain protein
Zm00001eb079750	Uncharacterized protein loc100216620; Ribonuclease H2 subunit B
Zm00001eb103580	Uncharacterized protein loc100193000; Triosephosphate isomerase
Zm00001eb106460	Uncharacterized protein loc100194327; Belongs to the histone H2A family
Zm00001eb286220	Ran-binding protein 1; Uncharacterized protein
Zm00001eb379350	DExH-box ATP-dependent RNA helicase DExH9
Zm00001eb186130	Kinesin-related protein1; Kinesin heavy chain ; Belongs to the TRAFAC class myosin-kinesin ATPase superfamily. Kinesin family
Zm00001eb004170	annotation not available
Zm00001eb224990	NADH dehydrogenase [ubiquinone] 1 alpha subcomplex subunit 12; Accessory subunit of the mitochondrial membrane respiratory chain NADH dehydrogenase (Complex I), that is believed not to be involved in catalysis. Complex I functions in the transfer of electrons from NADH to the respiratory chain. The immediate electron acceptor for the enzyme is believed to be ubiquinone
Zm00001eb404320	SKP1-like protein 21 isoform X1; SKP1-like protein 21; Belongs to the SKP1 family
Zm00001eb366710	VAMP-like protein YKT62; Histone H3 ; Belongs to the synaptobrevin family
Zm00001eb120900	Ectonucleotide pyrophosphatase/phosphodiesterase family member 1/3; Ectonucleotide pyrophosphatase/phosphodiesterase 1
Zm00001eb396330	Acetate/butyrate--CoA ligase AAE7 peroxisomal; AMP-binding protein; Putative AMP-dependent synthetase and ligase superfamily protein; Uncharacterized protein
Zm00001eb083380	annotation not available
Zm00001eb260230	Sequence-specific DNA binding transcription factor; Shwachman-Bodian-Diamond syndrome protein; Uncharacterized protein
Zm00001eb076670	Dna excision repair protein ercc-6-like; Protein CHROMATIN REMODELING 24
Zm00001eb267620	Uncharacterized protein loc100384551; Putative RING finger U-box domain family protein
Zm00001eb377130	Iron-sulfur assembly protein IscA
Zm00001eb393940	Zinc knuckle (CCHC-type) family protein; DNA-binding protein HEXBP; DNA-binding protein HEXBP isoform 1; DNA-binding protein HEXBP isoform 2; Uncharacterized protein
Zm00001eb269130	Uncharacterized protein loc100278717; Uncharacterized protein
Zm00001eb354720	Putative RNA polymerase II subunit B1 CTD phosphatase RPAP2-like protein
Zm00001eb365740	Chromatin assembly factor 1 subunit fsm; Faciata 1-like protein
Zm00001eb137500	Histone H3.2
Zm00001eb200870	Long chain acyl-CoA synthetase 9 chloroplastic
Zm00001eb373090	Zinc finger protein ZOP1; Nucleic acid binding protein; Uncharacterized protein
Zm00001eb110750	Histone h2b.2-like; Belongs to the histone H2B family
Zm00001eb013190	annotation not available
Zm00001eb013190	annotation not available
Zm00001eb325940	Ubiquitin-like 1-activating enzyme e1 b; SUMO-activating enzyme subunit 2
Zm00001eb095560	Uncharacterized protein loc100383162; RNA binding
Zm00001eb364660	Small ubiquitin-related modifier; SUMO1a protein; Ubiquitin-like protein SMT3; Uncharacterized protein
Zm00001eb274710	Putative ubiquitin-conjugating enzyme family; Uncharacterized protein ; Belongs to the ubiquitin-conjugating enzyme family
Zm00001eb432790	26S proteasome non-ATPase regulatory subunit 7 homolog A
Zm00001eb057840	Alpha-1,4-glucan phosphorylase; Phosphorylase is an important allosteric enzyme in carbohydrate metabolism. Enzymes from different sources differ in their regulatory mechanisms and in their natural substrates. However, all known phosphorylases share catalytic and structural properties
Zm00001eb162370	Uncharacterized protein loc100383248 isoform x1; DEAD-box ATP-dependent RNA helicase 14
Zm00001eb432550	Uncharacterized protein loc100382218; Uncharacterized protein
Zm00001eb246940	annotation not available
Zm00001eb378250	Histone H3
Zm00001eb225840	Uncharacterized protein loc100193418; RNA-binding (RRM/RBD/RNP motifs) family protein
Zm00001eb403860	Uncharacterized protein loc100501614; Belongs to the histone H2B family
Zm00001eb302200	D-2-hydroxyglutarate dehydrogenase mitochondrial
Zm00001eb410730	Probable histone h2axb; Histone H2A
Zm00001eb218410	CCR4-NOT transcription complex subunit 3; Transcription regulator NOT2/NOT3/NOT5 family protein
Zm00001eb218410	annotation not available
Zm00001eb254590	Cullin-3A; Belongs to the cullin family
Zm00001eb217860	Uncharacterized protein loc100382411; Protein MARD1
Zm00001eb368020	Uncharacterized protein loc100273745; Belongs to the histone H2B family
Zm00001eb368020	Uncharacterized protein
Zm00001eb212180	Ribosomal protein ; Belongs to the bacterial ribosomal protein bL36 family
Zm00001eb382170	G patch domain-containing protein tgh homolog isoform x1; G patch domain-containing protein TGH
Zm00001eb108820	Mitochondrial import inner membrane translocase subunit TIM17-2
Zm00001eb246990	Uncharacterized protein loc100383153; Uncharacterized protein
Zm00001eb216420	annotation not available
Zm00001eb009540	Branched-chain-amino-acid aminotransferase ; Belongs to the class-IV pyridoxal-phosphate-dependent aminotransferase family
Zm00001eb363960	Delta3,5-delta2,4-dienoyl-CoA isomerase; Uncharacterized protein
Zm00001eb327760	annotation not available
Zm00001eb294660	Plant-specific TFIIB-related protein 2
Zm00001eb269650	Histone H3
Zm00001eb376150	Histone h3.2; Core component of nucleosome. Nucleosomes wrap and compact DNA into chromatin, limiting DNA accessibility to the cellular machineries which require DNA as a template. Histones thereby play a central role in transcription regulation, DNA repair, DNA replication and chromosomal stability. DNA accessibility is regulated via a complex set of post-translational modifications of histones,…
Zm00001eb072850	Histone H4
Zm00001eb252570	Uncharacterized protein loc100283742; Thioredoxin reductase ; Belongs to the class-II pyridine nucleotide-disulfide oxidoreductase family
Zm00001eb300710	Histone deacetylase 6; Histone deacetylase HDA110 isoform 2; Histone deacetylase HDA110 isoform 3
Zm00001eb170340	Rna polymerase ii c-terminal domain phosphatase-like 3 isoform x1; RNA polymerase II C-terminal domain phosphatase-like 3
Zm00001eb296460	Isocitrate dehydrogenase [NADP] ; Belongs to the isocitrate and isopropylmalate dehydrogenases family
Zm00001eb210660	Uncharacterized protein loc100273269; Belongs to the histone H2A family
Zm00001eb104870	Uncharacterized protein loc100277325; Uncharacterized protein
Zm00001eb063580	Uncharacterized protein loc100281334; DnaJ domain containing protein
Zm00001eb172100	Uncharacterized protein loc100282699; Putative MYB DNA-binding domain superfamily protein
Zm00001eb287640	Uncharacterized protein loc100502175; Belongs to the cation transport ATPase (P-type) (TC 3.A.3) family. Type V subfamily
Zm00001eb280680	Ribonucleoside-diphosphate reductase small chain; Uncharacterized protein
Zm00001eb320860	annotation not available
Zm00001eb188700	Heat shock 70 kda protein 17; Uncharacterized protein
Zm00001eb188700	Uncharacterized protein
Zm00001eb044540	Microtubule-associated protein RP/EB family member 1C
Zm00001eb425240	Mitotic spindle checkpoint protein MAD2; Required for the execution of the mitotic checkpoint which monitors the process of kinetochore-spindle attachment and delays the onset of anaphase when this process is not complete. It inhibits the activity of the anaphase promoting complex by sequestering CDC20 until all chromosomes are aligned at the metaphase plate (By similarity)
Zm00001eb108060	Sumo-activating enzyme subunit 2 isoform x1; Belongs to the ubiquitin-activating E1 family
Zm00001eb061990	annotation not available
Zm00001eb068270	D-3-phosphoglycerate dehydrogenase / 2-oxoglutarate reductase; Belongs to the D-isomer specific 2-hydroxyacid dehydrogenase family
Zm00001eb041840	annotation not available
Zm00001eb203990	U1 small nuclear ribonucleoprotein C; Component of the spliceosomal U1 snRNP, which is essential for recognition of the pre-mRNA 5' splice-site and the subsequent assembly of the spliceosome. U1-C is directly involved in initial 5' splice-site recognition for both constitutive and regulated alternative splicing. The interaction with the 5' splice-site seems to precede base-pairing between the pre…
Zm00001eb346260	Uncharacterized protein
Zm00001eb346260	Uncharacterized protein loc103635502 isoform x2; Heat shock protein DnaJ with tetratricopeptide repeat
Zm00001eb375820	U-box domain-containing protein 33
Zm00001eb104540	Uncharacterized protein loc100273824; Histone-lysine N-methyltransferase ATX4
Zm00001eb216660	1-phosphatidylinositol-4-phosphate 5-kinase; Putative phosphatidylinositol-4-phosphate-5-kinase
Zm00001eb189380	Solute carrier family 25 (mitochondrial adenine nucleotide translocator), member 4/5/6/31; ADP,ATP carrier protein 2, mitochondrial; Catalyzes the exchange of ADP and ATP across the mitochondrial inner membrane; Belongs to the mitochondrial carrier (TC 2.A.29) family

## Sheet: Supplemental Table S5
Supplemental Table S5. TPM vales of APC/C members under nonstressed and heat-stressed conditions.
GeneID	A.thaliana_homolog_id	A.thaliana_homolog_name	NS1TPM	NS2TPM	NS3TPM	HS1TPM	HS2TPM	HS3TPM	Base.mean	log2.FC.	StdErr	Wald.Stats	P.value	P.adj
Zm00001eb128180	AT1G06590	APC5	0.707766	1.42327	1.03642	2.50464	2.6845	1.70127	76.8858	0.627812	0.297718	2.10875	0.0349666	0.1132
Zm00001eb144740	AT3G16320;AT2G20000	APC3b	1.22504	1.51662	0.970954	2.1636	1.48618	3.04164	62.1457	0.422406	0.306188	1.37956	0.167721	0.309708
Zm00001eb286110	AT5G05560	APC1	0.271547	0	0.012594	0	0.024338	0.135347	6.07199	-0.115453	0.209758	-0.550407	0.58204	NA
Zm00001eb294590	AT2G18290	APC10	0.343836	0.331596	0.112154	0	0.229972	0.807984	5.26582	0.029565	0.231497	0.127712	0.898377	NA
Zm00001eb249420	AT3G48150	APC8	0.335154	0.144849	0	0.214405	0	0.244474	4.19192	-0.0299147	0.204227	-0.146478	0.883544	NA
Zm00001eb227060	AT2G04660	APC2	0	0	0	0	0.385103	0	0.309539	0.0436758	0.10069	0.433766	0.664458	NA
Zm00001eb399210	AT1G78770	APC6	0.162836	0.435203	0.534241	0	1.415	1.61413	17.251	0.31493	0.286433	1.09949	0.271554	NA
Zm00001eb010020	AT1G78770	APC6	0.306513	0.223505	0.638246	0.485301	1.33064	0.110461	13.0446	0.142785	0.293158	0.487059	0.626217	NA
Zm00001eb418180	AT2G39090	APC7	0	0.070313	0.248422	0	0	0.195391	2.42857	-0.0566944	0.160179	-0.353944	0.723381	NA
Zm00001eb342630	AT2G18290	APC10	10.0364	14.8901	20.0954	33.0415	33.8252	25.0445	344.369	0.698024	0.229308	3.04405	0.00233417	0.0195124
Zm00001eb286110	AT5G05560	APC1	0.271547	0	0.012594	0	0.024338	0.135347	6.07199	-0.115453	0.209758	-0.550407	0.58204	NA
Zm00001eb192820	AT4G21530	APC4	0.566739	0.662344	0.157175	0.91386	0.282878	0.897787	23.4294	0.158731	0.319163	0.497335	0.618952	NA
Zm00001eb183600	AT5G63135	APC15b	12.0166	8.67864	10.3331	15.201	13.6166	8.78391	94.6587	0.0519622	0.278906	0.186307	0.852204	0.905503
Zm00001eb286110	AT5G05560	APC1	0.271547	0	0.012594	0	0.024338	0.135347	6.07199	-0.115453	0.209758	-0.550407	0.58204	NA
Zm00001eb024740	AT1G32310	SAMBA	37.4376	41.9933	35.7871	35.6714	33.5109	26.028	255.846	-0.428569	0.214348	-1.99941	0.0455642	0.134073
Zm00001eb403730	AT4G11920;AT4G22910	CCS52A2	4.07423	3.30834	3.25521	3.66774	6.35479	5.30208	133.941	0.255322	0.259683	0.983209	0.325505	0.477761
Zm00001eb001710	AT4G11920;AT4G22910	CCS52A1	25.6907	21.4458	22.4205	34.2845	31.5825	42.1257	895.723	0.39826	0.16401	2.42827	0.015171	0.0646015
Zm00001eb139790	AT5G13840	CCS52B	3.86339	2.38171	3.05384	9.23195	3.72398	3.62746	101.156	0.436306	0.298291	1.46269	0.143553	0.279691
					.

## Sheet: Supplemental Table S6
Supplemental Table S6. List of mis-regulated tubulin-associated genes in sperm cells after heat stress at the bicellular stage.
GeneIDV5	Maize_gene_id	Description	athaliana_homolog_id	osativa_homolog_description	NS1TPM	NS2TPM	NS3TPM	HS1TPM	HS2TPM	HS3TPM
Zm00001eb215710	TUBA4	Tubulin alpha-4 chain [Source:UniProtKB/Swiss-Prot;Acc:P33626]	TUBA;	Alpha tubulin;;Tubulin/FtsZ, C-terminal;Tubulin/FtsZ, 2-layer sandwich domain;Tubulin/FtsZ, GTPase domain;Tubulin, C-terminal;Tubulin, conserved site	1977.29	1806.7	1603.78	1385.46	1651.69	1551.72
Zm00001eb055850	TUBA1	Tubulin alpha-1 chain [Source:UniProtKB/Swiss-Prot;Acc:P14640]	TUBA;	Tubulin/FtsZ, GTPase domain;Alpha tubulin;;Tubulin/FtsZ, C-terminal;Tubulin, conserved site;Tubulin/FtsZ, 2-layer sandwich domain;Tubulin, C-terminal	1665.37	1367.94	1160.7	884.754	1208.95	1236.54
Zm00001eb218000	TUBB4	Tubulin beta-4 chain [Source:UniProtKB/Swiss-Prot;Acc:Q41782]	TUBB8	Tubulin/FtsZ, GTPase domain;Beta tubulin;;Tubulin/FtsZ, C-terminal;Beta tubulin, autoregulation binding site;Tubulin, conserved site;Tubulin/FtsZ, 2-layer sandwich domain;Tubulin, C-terminal	1024.58	1057.67	994.12	805.908	852.473	873.962
Zm00001eb052540	TUBB3	Tubulin beta-3 chain [Source:UniProtKB/Swiss-Prot;Acc:Q43695]	TUBB8	Tubulin/FtsZ, GTPase domain;Beta tubulin;;Tubulin/FtsZ, C-terminal;Beta tubulin, autoregulation binding site;Tubulin, conserved site;Tubulin/FtsZ, 2-layer sandwich domain;Tubulin, C-terminal	952.593	988.889	963.024	804.57	824.307	897.62
Zm00001eb107490	TUBA5	Tubulin alpha-5 chain [Source:UniProtKB/Swiss-Prot;Acc:Q02245]	TUBA1	Tubulin/FtsZ, GTPase domain;Alpha tubulin;;Tubulin/FtsZ, C-terminal;Beta tubulin, autoregulation binding site;Tubulin/FtsZ, 2-layer sandwich domain;Tubulin, C-terminal;Tubulin, conserved site	796.439	709.509	736.315	599.688	580.442	514.891
Zm00001eb325230	TUBA6	Tubulin alpha-6 chain [Source:UniProtKB/Swiss-Prot;Acc:P33627]	TUBA1	Tubulin/FtsZ, GTPase domain;Alpha tubulin;;Tubulin/FtsZ, C-terminal;Beta tubulin, autoregulation binding site;Tubulin/FtsZ, 2-layer sandwich domain;Tubulin, C-terminal;Tubulin, conserved site	681.494	527.529	541.403	452.549	426.058	512.157
Zm00001eb232910		Uncharacterized protein [Source:UniProtKB/TrEMBL;Acc:C0PH85]	NA	Tubulin/FtsZ, GTPase domain;Beta tubulin;;Tubulin/FtsZ, C-terminal;Beta tubulin, autoregulation binding site;Tubulin, conserved site;Tubulin/FtsZ, 2-layer sandwich domain;Tubulin, C-terminal	615.769	579.563	639.601	484.078	484.253	471.608
Zm00001eb150420	TUBB6	Tubulin beta-6 chain [Source:UniProtKB/Swiss-Prot;Acc:Q41783]	TUBB4	Tubulin/FtsZ, GTPase domain;Beta tubulin;;Tubulin/FtsZ, C-terminal;Tubulin, conserved site;Tubulin/FtsZ, 2-layer sandwich domain;Tubulin, C-terminal;Beta tubulin, autoregulation binding site	408.626	414.93	474.506	285.529	358.232	336.366
Zm00001eb369310		Uncharacterized protein [Source:UniProtKB/TrEMBL;Acc:C0P664]		Tubulin/FtsZ, GTPase domain;Beta tubulin;;Tubulin/FtsZ, C-terminal;Beta tubulin, autoregulation binding site;Tubulin, conserved site;Tubulin/FtsZ, 2-layer sandwich domain;Tubulin, C-terminal	236.118	202.224	226.474	105.193	202.086	153.243
Zm00001eb213760	TUBA3	Tubulin alpha-3 chain [Source:UniProtKB/Swiss-Prot;Acc:P22275]		Tubulin/FtsZ, GTPase domain;Alpha tubulin;;Tubulin/FtsZ, C-terminal;Tubulin, conserved site;Tubulin/FtsZ, 2-layer sandwich domain;Tubulin, C-terminal	218.108	187.28	169.292	109.172	162.987	164.529
Zm00001eb213610	TUBB7	Uncharacterized protein [Source:UniProtKB/TrEMBL;Acc:C0PDB9]		Tubulin/FtsZ, GTPase domain;Beta tubulin;;Tubulin/FtsZ, C-terminal;Beta tubulin, autoregulation binding site;Tubulin, conserved site;Tubulin/FtsZ, 2-layer sandwich domain;Tubulin, C-terminal	157.246	160.107	159.71	135.659	129.977	122.698
Zm00001eb258870		tubulin folding cofactor A (KIESEL) [Source:Projected from Arabidopsis thaliana (AT2G30410) TAIR;Acc:AT2G30410]		Tubulin binding cofactor A	128.017	126.29	112.637	253.088	185.585	158.938
Zm00001eb129360	TUBB5	Tubulin beta-5 chain [Source:UniProtKB/Swiss-Prot;Acc:Q43697]	TUBB6	Tubulin/FtsZ, GTPase domain;Beta tubulin;;Tubulin/FtsZ, C-terminal;Beta tubulin, autoregulation binding site;Tubulin, conserved site;Tubulin/FtsZ, 2-layer sandwich domain;Tubulin, C-terminal	126.902	113.661	101.273	98.6528	90.9789	90.456
Zm00001eb349430	TUBB2	Tubulin beta-2 chain [Source:UniProtKB/Swiss-Prot;Acc:P18026]		Tubulin/FtsZ, GTPase domain;Beta tubulin;;Tubulin/FtsZ, C-terminal;Beta tubulin, autoregulation binding site;Tubulin, conserved site;Tubulin/FtsZ, 2-layer sandwich domain;Tubulin, C-terminal	109.593	111.216	93.1144	138.986	155.572	128.764
Zm00001eb319410				Kinesin, motor domain;Protein of unknown function DUF3490;P-loop containing nucleoside triphosphate hydrolase;Kinesin-like protein	105.495	88.0434	98.9812	79.0832	67.7614	71.951
Zm00001eb103350		Uncharacterized protein [Source:UniProtKB/TrEMBL;Acc:C0HE28]		Kinesin, motor domain;P-loop containing nucleoside triphosphate hydrolase;Kinesin-like protein;Protein of unknown function DUF3490	101.975	91.3271	90.2657	66.2685	72.8743	66.189
Zm00001eb346040		Uncharacterized protein [Source:UniProtKB/TrEMBL;Acc:K7V248]		Kinesin, motor domain;Kinesin, motor region, conserved site;P-loop containing nucleoside triphosphate hydrolase;Kinesin-like protein	41.9445	36.7605	40.7576	35.498	31.8743	33.2321
Zm00001eb282750		ATP binding protein [Source:UniProtKB/TrEMBL;Acc:B6SXM5]		Kinesin, motor domain;Kinesin, motor region, conserved site;P-loop containing nucleoside triphosphate hydrolase;Kinesin-like protein	32.6415	20.4744	22.3975	21.8262	19.8833	20.1258
Zm00001eb057290	TUBB7	Uncharacterized protein [Source:UniProtKB/TrEMBL;Acc:C0PA67]		Tubulin/FtsZ, GTPase domain;Beta tubulin;;Beta tubulin, autoregulation binding site;Tubulin/FtsZ, C-terminal;Tubulin, conserved site;Tubulin/FtsZ, 2-layer sandwich domain;Tubulin, C-terminal	32.0589	39.0297	29.52	19.371	22.8216	22.9278
Zm00001eb230880				Microtubule-associated protein, MAP65/Ase1/PRC1	27.9804	24.5581	24.0258	21.8395	20.9692	19.1936
Zm00001eb130450		Uncharacterized protein [Source:UniProtKB/TrEMBL;Acc:B4FPK5]		Phosphatidylinositol 3-/4-kinase, catalytic domain;Protein-tyrosine/Dual specificity phosphatase;Dual specificity phosphatase, catalytic domain;Protein kinase-like domain;Actin-fragmin kinase, catalytic domain;Protein-tyrosine phosphatase, active site;Dual specificity phosphatase, subgroup, catalytic domain;Dual specificity phosphatase;Protein-tyrosine phosphatase-like	23.993	21.1443	22.9377	42.0628	27.8273	31.3738
Zm00001eb239510				Kinesin, motor domain;P-loop containing nucleoside triphosphate hydrolase;Kinesin-like protein	22.0263	15.6604	15.8683	15.3574	14.1293	16.7613
Zm00001eb360490		Uncharacterized protein [Source:UniProtKB/TrEMBL;Acc:C0P882]		ATPase, AAA-type, conserved site;ATPase, AAA-type, core;AAA+ ATPase domain;Vps4 oligomerisation, C-terminal;P-loop containing nucleoside triphosphate hydrolase;Katanin p60 subunit A1	17.9533	17.3949	20.4975	29.1467	27.8493	27.813
Zm00001eb058490				Protein kinase, catalytic domain;Protein kinase-like domain;Serine/threonine-protein kinase Aurora-3;Aurora kinase	15.0468	20.0944	15.5222	29.4435	33.5705	25.2429
Zm00001eb094350		Uncharacterized protein [Source:UniProtKB/TrEMBL;Acc:B4FGV7]		LisH dimerisation motif;	14.457	10.9295	14.4236	9.67745	11.5664	10.9437
Zm00001eb256570		Kinesin heavy chain-like protein [Source:UniProtKB/TrEMBL;Acc:F8UWJ5]		Kinesin, motor domain;Kinesin, motor region, conserved site;P-loop containing nucleoside triphosphate hydrolase;Kinesin-like protein	14.2881	11.8463	10.113	19.8498	16.3658	18.0353
Zm00001eb163130		Uncharacterized protein [Source:UniProtKB/TrEMBL;Acc:B4FZ46]		LisH dimerisation motif;	11.0539	8.55242	10.5005	8.42964	8.4594	8.52263
Zm00001eb379030		Kinesin heavy chain [Source:UniProtKB/TrEMBL;Acc:K7VBT1]		Kinesin, motor domain;Protein of unknown function DUF3490;P-loop containing nucleoside triphosphate hydrolase;Kinesin-like protein	11.0246	10.4729	8.08967	21.3411	16.6604	17.6414
Zm00001eb068860		ATEB1A; Uncharacterized protein [Source:UniProtKB/TrEMBL;Acc:B6TN74]		EB1, C-terminal;Calponin homology domain;Microtubule-associated protein RP/EB	10.5874	16.4502	11.7608	21.9691	17.4054	24.9204
Zm00001eb182460		2-hydroxy-3-oxopropionate reductase [Source:UniProtKB/TrEMBL;Acc:K7UFU7]		3-hydroxyisobutyrate dehydrogenase-related, conserved site;6-phosphogluconate dehydrogenase, NADP-binding;6-phosphogluconate dehydrogenase, C-terminal-like;Dehydrogenase, multihelical;Hydroxy monocarboxylic acid anion dehydrogenase, HIBADH-type;NAD(P)-binding domain;NADP-dependent 3-hydroxyisobutyrate dehydrogenase, NAD-binding domain	9.42773	9.12315	12.5423	26.2344	22.9254	17.5088
Zm00001eb025840		Uncharacterized protein [Source:UniProtKB/TrEMBL;Acc:B4FG58]		Kinesin, motor domain;Kinesin, motor region, conserved site;P-loop containing nucleoside triphosphate hydrolase;Kinesin-like protein	8.65563	4.60475	6.98304	10.2271	8.47757	8.56702
Zm00001eb287900		microtubule-associated protein 65-5 [Source:Projected from Arabidopsis thaliana (AT2G38720) TAIR;Acc:AT2G38720]		Microtubule-associated protein, MAP65/Ase1/PRC1	7.77261	10.5975	10.7814	21.8444	13.3356	14.4326
Zm00001eb413680		Uncharacterized protein [Source:UniProtKB/TrEMBL;Acc:B4F812]		HAUS augmin-like complex subunit 2	7.08336	9.29084	9.10309	12.2705	16.4329	12.5771

## Sheet: Supplemental Table S7
Supplemental Table S6. List of primers used in study.
Target gene	Primer (5'-3')	Purpose
APC10a	ATTTGCCTGCTTGTGTGCTG	qPCR
	GCACTGAACATCAAGGGCAC
CCS52A1	CTGACGGCCAGACCATAGTT	qPCR
	TTGGATGGTTGACGACCTGA
MAD2	AAGAAGGACGAGTGGGACGA	qPCR
	CAGCCAGATCTTAAAGGCGCT
Ndc80p	CGAACCCTGCTGAATCCTGA	qPCR
	CAAACACCAAGAGGGTTGGGT
Mis12	GGCCGAGCGCAAAATTTGAA	qPCR
	CCTCGTTGACGAAAAGCTGC
BUB3	GTTAGAGCGATTCCATGCCA	qPCR
	TTCAGCATATTTGGAGGGCAAA
WAPL	GGCTTCAAGAGTCAGAGGGG	qPCR
	CAGGACAGCTATTTGGAGGCA
Sister chromatid cohesion 1 protein 3	GACAACGGACCTCTTGTCCA	qPCR
	CAAGCTAGGCAGCGACCAAA
RCC1	GCTGTGTCCTCCATCCTTTCAA	qPCR
	CCATGGCCCTGGAGAGAAGG
SKP1	ATGGTCCTGCTAGGATTCGC	qPCR
	AACTCCCATGATAGATCGCGT
Cullin-3A;	TTCAGCCCGCTTCTACAGTG	qPCR
	AACCCATCAGGAACCCTTCG
F-box domain containing protein	TAGGCGTAGGGTGTTGAAGC	qPCR
	ATCAAAGAACTGAAAATTGATGGCT
F-box protein GID2	TTTGCAAATAACACCCTAAAAGCGT	qPCR
	AAGACGAGCACTCGCCAAC
F-box protein GID2	TAGGGCGCACGAGTGAATGT	qPCR
	CGCTGCTTCTTACTCCGCTC
RING-box protein 1a	ACGTTTCTGAAGCTCTGCCTT	qPCR
	CACGTGAGAAACAGAGCCGT
pld16	GTGGCCACAGGTACGTCAG	qPCR
	AGAAGCCACCTAAACTGCTTGT
pld11	GGAGTCCCTACTGCAGCATC	qPCR
	TTTCGAAGCTAAGGCCGCT
pld12	ACTGCCGCTATGCAGGAAAT	qPCR
	GTCCACAATCATCCCACTGC
Villin-4	CTGTTGAGCCGGGTGATTGA	qPCR
	GAAGAAAAGGTGTGCTGGGC
LIM3	CCTTCGCCGACTCGTTTCTT	qPCR
	ACAAGAGCTGTAATCACGCGAC
IDP8655	TGACGGTGACTGGGCCG	qPCR
	AGGAGGAAGAAGAAAATTTTGACCC
cyclin9	GACCTCCCATGGAACCAGAC	qPCR
	GCTGCTGCTAACGTTGCTC
cyc14	GTCGACTGGATTTGGAAGGCTTA	qPCR
	CTCCTGAAGGTCCAGGCACT
cdc5	AACCTCCTCATGGACCGCAA	qPCR
	AGTGACCAGCTCGGCGAAAAT
samba1	CGACTCACTGTTTCCCGAAGT	qPCR
	ATCACCTCAGACTTGAGTTCAGC
APC10a	CCGGGATTGATCCACGAGAAA	qPCR
	CCATGAGCTGCCGATCCTAT
APC15b	CGACCTCGAGGACAAGTTGAA	qPCR
	CTCAAGGATGCCGGCGAA
CCS52A2	CCTCTCCAAAGTCCCAGAGTTC	qPCR
	CGCCATCTCAAAAAGTGGGC
CCS52A1	CCCTGACGGCCAGACCATA	qPCR
	GGCATGGTTGTCATGAATGGG
CCS52B	CAGGTTTGCAACCTTGCCTG	qPCR
	ACGCACAGGAGTCTGTGTTC
